# Supplementary material for: Wild-type IDH2 is a therapeutic target for triple-negative breast cancer
Source: Nat Commun. 2024 Apr 24;15:3445. doi: 10.1038/s41467-024-47536-6 (PMC11043430; doi:10.1038/s41467-024-47536-6)
Supplement: Supplementary file 3 — Supplementary Data 1 [file 41467_2024_47536_MOESM3_ESM.xlsx]

## Sheet: Norvaline_IS (mz 260)
Sample Raw File Name	Compound Name	Retention Time	Expected Mass (m/z)	M0
6780_1	Norvaline_IS (m/z 260)	17.14	260	2.24859e+08
6780_2	Norvaline_IS (m/z 260)	17.14	260	2.72238e+08
6780_3	Norvaline_IS (m/z 260)	17.14	260	3.02722e+08
6780_4	Norvaline_IS (m/z 260)	17.15	260	3.42562e+08
DMSO_1	Norvaline_IS (m/z 260)	17.15	260	1.92714e+08
DMSO_2	Norvaline_IS (m/z 260)	17.16	260	2.73762e+08
DMSO_3	Norvaline_IS (m/z 260)	17.15	260	2.93894e+08
DMSO_4	Norvaline_IS (m/z 260)	17.14	260	1.8017e+08

## Sheet: Pyruvate (mz 174)
Sample Raw File Name	Compound Name	Retention Time	Expected Mass (m/z)	M0	M+1	M+2	M+3	M+4	M+5
6780_1	Pyruvate (m/z 174)	7.39	174	2.93644e+07	3.28526e+06	1.32238e+06	206081	35570	38655.2
6780_2	Pyruvate (m/z 174)	7.41	174	3.11629e+07	3.40363e+06	1.39054e+06	220272	53572.1	34928.6
6780_3	Pyruvate (m/z 174)	7.41	174	3.70954e+07	4.19945e+06	1.66887e+06	255592	51417.8	35478.6
6780_4	Pyruvate (m/z 174)	7.39	174	4.06622e+07	4.3947e+06	1.8174e+06	266274	49592.6	45605.9
DMSO_1	Pyruvate (m/z 174)	7.42	174	3.30694e+07	3.85943e+06	1.69291e+06	485592	72928.3	58948.8
DMSO_2	Pyruvate (m/z 174)	7.41	174	3.78681e+07	4.56663e+06	1.92954e+06	589427	86433.6	52876.5
DMSO_3	Pyruvate (m/z 174)	7.4	174	4.3749e+07	5.19893e+06	2.12145e+06	546283	78106.4	41743.6
DMSO_4	Pyruvate (m/z 174)	7.41	174	3.09237e+07	3.49638e+06	1.45649e+06	383678	46928.6	35700
			Isotope background for correction	100	12.19	4.56	0.31	0.03	0
		Correction	Sample Raw File Name	M0	M+1	M+2	M+3	M+4	M+5
			6780_1	100.362	-1.00574	0.0657235	0.431074	0.0390357	0.107799
			6780_2	100.597	-1.27552	0.0570751	0.450418	0.0892032	0.0815463
			6780_3	100.283	-0.871789	0.0449395	0.414361	0.05906	0.0699404
			6780_4	100.779	-1.39294	0.0785953	0.401467	0.0444739	0.0894775
			DMSO_1	98.6574	-0.512339	0.614218	1.09134	0.0285187	0.120873
			DMSO_2	98.3136	-0.128475	0.542058	1.16529	0.0285378	0.079021
			DMSO_3	99.0038	-0.303392	0.323241	0.903756	0.0230861	0.0495291
			DMSO_4	99.6172	-0.880135	0.256657	0.936011	-0.00178466	0.0720076

## Sheet: Succinate (mz 289)
Sample Raw File Name	Compound Name	Retention Time	Expected Mass (m/z)	M0	M+1	M+2	M+3	M+4	M+5	M+6	M+7
6780_1	Succinate (m/z 289)	21.79	289	6.13632e+06	1.41257e+06	691623	146032	573052	139288	88077.4	41708.6
6780_2	Succinate (m/z 289)	21.78	289	4.06016e+06	956291	444980	120030	652245	142830	114892	44378.8
6780_3	Succinate (m/z 289)	21.8	289	6.66164e+06	1.48169e+06	719278	184153	754469	162579	138557	57321.1
6780_4	Succinate (m/z 289)	21.79	289	7.15847e+06	1.75661e+06	762135	202469	966157	191213	141042	75074.9
DMSO_1	Succinate (m/z 289)	21.81	289	4.03432e+06	1.14249e+06	1.00443e+06	414897	2.58819e+06	510328	244022	63695.5
DMSO_2	Succinate (m/z 289)	21.8	289	8.58802e+06	2.38758e+06	1.70236e+06	659898	3.71856e+06	693260	330864	72382.6
DMSO_3	Succinate (m/z 289)	21.8	289	8.18601e+06	2.29066e+06	1.69584e+06	683546	3.86017e+06	699355	355528	67077.6
DMSO_4	Succinate (m/z 289)	21.8	289	5.02404e+06	1.4636e+06	974788	389674	2.29807e+06	428908	257601	50895.2
			Isotope background for correction	100	23.58	9.97	1.57	0.28	0.02	0	0
		Correction	Sample Raw File Name	M0	M+1	M+2	M+3	M+4	M+5	M+6	M+7
			6780_1	89.9033	-0.503555	1.28837	0.474438	7.91165	0.0910403	0.46921	0.365558
			6780_2	83.918	-0.0226161	0.835837	0.968519	12.9347	-0.22431	1.12043	0.469463
			6780_3	88.61	-1.18547	1.01261	0.93775	9.48401	-0.19758	0.926731	0.411907
			6780_4	85.9405	0.824131	0.387155	0.907999	11.0928	-0.436198	0.674661	0.608932
			DMSO_1	54.5199	2.58383	7.52894	2.71803	33.3921	-1.3846	0.230738	0.411046
			DMSO_2	63.9961	2.70147	5.66824	2.30677	26.3792	-1.39354	0.111487	0.23028
			DMSO_3	62.0795	2.73316	6.02678	2.51549	27.8633	-1.63202	0.246133	0.167662
			DMSO_4	62.3958	3.46414	5.06861	2.31936	27.2594	-1.43396	0.768324	0.158405

## Sheet: Fumarate (mz 287)
Sample Raw File Name	Compound Name	Retention Time	Expected Mass (m/z)	M0	M+1	M+2	M+3	M+4	M+5	M+6	M+7
6780_1	Fumarate (m/z 287)	22.25	287	1.46614e+07	3.61264e+06	2.06208e+06	2.34142e+06	3.70256e+06	779197	324037	60703.5
6780_2	Fumarate (m/z 287)	22.26	287	1.58505e+07	3.9779e+06	2.26837e+06	2.58576e+06	4.02786e+06	835193	352019	59238.4
6780_3	Fumarate (m/z 287)	22.25	287	1.97199e+07	4.90779e+06	2.82044e+06	3.00158e+06	4.65205e+06	980567	409036	66332.9
6780_4	Fumarate (m/z 287)	22.26	287	2.20763e+07	5.47467e+06	3.14512e+06	3.6359e+06	5.19518e+06	1.16505e+06	440264	70724.5
DMSO_1	Fumarate (m/z 287)	22.26	287	6.07878e+07	2.25214e+07	2.32216e+07	1.26407e+07	4.77675e+07	9.19792e+06	3.94078e+06	503770
DMSO_2	Fumarate (m/z 287)	22.27	287	9.01654e+07	3.36651e+07	3.609e+07	1.85732e+07	6.9914e+07	1.32097e+07	5.88869e+06	774083
DMSO_3	Fumarate (m/z 287)	22.27	287	9.76997e+07	3.61265e+07	3.77003e+07	2.00173e+07	7.41469e+07	1.40875e+07	5.989e+06	814852
DMSO_4	Fumarate (m/z 287)	22.26	287	4.62401e+07	1.71543e+07	1.7946e+07	9.56237e+06	3.45433e+07	6.65427e+06	2.96567e+06	380556
			Isotope background for correction	100	23.55	9.96	1.57	0.28	0.02	0	0
		Correction	Sample Raw File Name	M0	M+1	M+2	M+3	M+4	M+5	M+6	M+7
			6780_1	72.0213	0.785426	2.7713	9.64021	15.4279	-0.825877	0.0903849	0.0894025
			6780_2	71.5962	1.10716	2.85448	9.77328	15.39	-0.887446	0.104558	0.061786
			6780_3	72.995	0.976313	2.93988	9.175	14.5467	-0.773418	0.0948935	0.0455604
			6780_4	72.5099	0.905567	2.89496	10.0318	14.1956	-0.578081	0.00252758	0.0377386
			DMSO_1	45.5489	6.14876	11.4155	5.4559	33.1467	-1.66292	-0.0757791	0.0229895
			DMSO_2	45.4727	6.26933	12.1956	5.15652	32.6046	-1.74813	0.0177208	0.0315608
			DMSO_3	46.128	6.19367	11.7469	5.34351	32.353	-1.71106	-0.109779	0.0557459
			DMSO_4	46.1913	6.25819	11.8526	5.41248	31.8242	-1.59927	0.050066	0.0104857

## Sheet: α-Ketoglutamate (mz 346)
Sample Raw File Name	Compound Name	Retention Time	Expected Mass (m/z)	M0	M+1	M+2	M+3	M+4	M+5	M+6	M+7	M+8
6780_1	α-Ketoglutamate (m/z 346)	29.73	346	3.47453e+06	1.11491e+06	620380	897045	672596	9.88789e+06	1.89683e+06	889899	134353
6780_2	α-Ketoglutamate (m/z 346)	29.74	346	3.84598e+06	1.16436e+06	635151	953900	756828	1.05716e+07	2.00129e+06	985141	165028
6780_3	α-Ketoglutamate (m/z 346)	29.72	346	4.75178e+06	1.43392e+06	868296	1.12118e+06	936615	1.31543e+07	2.54505e+06	1.13715e+06	180639
6780_4	α-Ketoglutamate (m/z 346)	29.72	346	5.20418e+06	1.60477e+06	897684	1.25952e+06	929747	1.42235e+07	2.65593e+06	1.26608e+06	174055
DMSO_1	α-Ketoglutamate (m/z 346)	29.74	346	1.54761e+07	7.22355e+06	5.32124e+06	1.04315e+07	4.01318e+06	3.22891e+07	6.1156e+06	2.80369e+06	381596
DMSO_2	α-Ketoglutamate (m/z 346)	29.75	346	2.13726e+07	9.88583e+06	7.40687e+06	1.44206e+07	5.37163e+06	4.37118e+07	8.27619e+06	3.70504e+06	460733
DMSO_3	α-Ketoglutamate (m/z 346)	29.74	346	2.42361e+07	1.12394e+07	8.24405e+06	1.62015e+07	6.29697e+06	5.16648e+07	9.86278e+06	4.4868e+06	618082
DMSO_4	α-Ketoglutamate (m/z 346)	29.74	346	1.41809e+07	6.48049e+06	4.74036e+06	9.34182e+06	3.50217e+06	2.94721e+07	5.60361e+06	2.55465e+06	340351
			Isotope background for correction	100	26.18	10.81	1.87	0.33	0.03	0	0	0
		Correction	Sample Raw File Name	M0	M+1	M+2	M+3	M+4	M+5	M+6	M+7	M+8
			6780_1	24.656	1.45669	1.35567	5.39216	3.10606	68.7328	-4.97547	0.111178	0.164967
			6780_2	25.3497	1.038	1.17437	5.39367	3.34635	68.1877	-5.12736	0.383816	0.253749
			6780_3	25.2801	1.01031	1.62218	4.95822	3.40718	68.5136	-4.86355	-0.163818	0.235727
			6780_4	25.6439	1.19403	1.33869	5.24727	2.95598	68.7092	-5.32327	0.131846	0.102404
			DMSO_1	25.609	5.24871	4.66285	14.9944	2.02855	51.1662	-3.79218	0.0123142	0.070156
			DMSO_2	25.9432	5.20802	4.82293	15.1937	1.8383	50.8208	-3.75913	-0.0981769	0.030353
			DMSO_3	25.374	5.12424	4.54667	14.7435	2.06172	51.8475	-3.76293	-0.0106831	0.075897
			DMSO_4	25.8805	5.05156	4.5311	14.8328	1.83866	51.5935	-3.77303	-0.011862	0.0568041

## Sheet: Malate (mz 419)
Sample Raw File Name	Compound Name	Retention Time	Expected Mass (m/z)	M0	M+1	M+2	M+3	M+4	M+5	M+6	M+7
6780_1	Malate (m/z 419)	30.24	419	7.84063e+06	2.88211e+06	1.82417e+06	2.14398e+06	3.42869e+06	999853	593830	151020
6780_2	Malate (m/z 419)	30.23	419	8.43633e+06	3.22394e+06	2.01612e+06	2.32681e+06	3.69129e+06	1.19635e+06	578763	158939
6780_3	Malate (m/z 419)	30.24	419	1.02764e+07	3.94652e+06	2.36325e+06	3.00803e+06	4.57117e+06	1.45722e+06	774060	190224
6780_4	Malate (m/z 419)	30.24	419	1.16968e+07	4.2542e+06	2.55909e+06	3.40474e+06	5.18978e+06	1.61916e+06	767627	229965
DMSO_1	Malate (m/z 419)	30.26	419	3.48402e+07	1.76704e+07	1.87587e+07	1.04561e+07	3.38041e+07	9.9953e+06	4.52809e+06	994869
DMSO_2	Malate (m/z 419)	30.26	419	4.85503e+07	2.46159e+07	2.58637e+07	1.47277e+07	4.65164e+07	1.39383e+07	6.78613e+06	1.23962e+06
DMSO_3	Malate (m/z 419)	30.27	419	5.50965e+07	2.78804e+07	2.96106e+07	1.65499e+07	5.30578e+07	1.57408e+07	7.19875e+06	1.6178e+06
DMSO_4	Malate (m/z 419)	30.25	419	3.13151e+07	1.59891e+07	1.66846e+07	9.21867e+06	3.0092e+07	8.60528e+06	4.16287e+06	838502
			Isotope background for correction	100	35.34	16.83	3.96	0.95	0.16	0.01	0
		Correction	Sample Raw File Name	M0	M+1	M+2	M+3	M+4	M+5	M+6	M+7
			6780_1	61.87	0.87767	3.6715	13.0228	21.2129	-2.05132	1.28251	0.113975
			6780_2	61.1687	1.7586	3.70193	12.8443	20.9512	-1.15274	0.524957	0.203109
			6780_3	60.6158	1.85706	3.08182	13.9409	20.8684	-1.36234	0.944746	0.0535096
			6780_4	61.6986	0.635868	2.89016	14.3877	21.1929	-1.58944	0.439652	0.344546
			DMSO_1	41.7164	6.41529	13.1729	5.13276	35.7946	-2.19496	-0.169593	0.132623
			DMSO_2	41.8208	6.42443	12.97	5.36535	35.3382	-2.02675	0.26421	-0.156227
			DMSO_3	41.8088	6.38121	13.1778	5.17194	35.5663	-2.14438	-0.109761	0.148036
			DMSO_4	42.035	6.60742	12.9866	5.00835	35.7766	-2.57958	0.141866	0.0237778

## Sheet: Citrate (mz 459)
Sample Raw File Name	Compound Name	Retention Time	Expected Mass (m/z)	M0	M+1	M+2	M+3	M+4	M+5	M+6	M+7	M+8
6780_1	Citrate (m/z 459)	41.83	459	1.88554e+07	8.00379e+06	6.52751e+06	4.45708e+06	1.04158e+07	4.9714e+06	2.28554e+06	587661	258948
6780_2	Citrate (m/z 459)	41.84	459	2.00384e+07	8.17454e+06	6.76149e+06	4.7346e+06	1.13841e+07	5.1993e+06	2.2877e+06	731411	283068
6780_3	Citrate (m/z 459)	41.84	459	2.50486e+07	1.04848e+07	8.65773e+06	5.93645e+06	1.39445e+07	6.84162e+06	3.07275e+06	828231	312177
6780_4	Citrate (m/z 459)	41.84	459	2.76868e+07	1.15214e+07	9.44548e+06	6.6441e+06	1.55337e+07	7.70099e+06	3.36665e+06	884189	393135
DMSO_1	Citrate (m/z 459)	41.86	459	8.23746e+07	4.70893e+07	4.88239e+07	2.83237e+07	7.22862e+07	2.97406e+07	1.37088e+07	3.80077e+06	1.07043e+06
DMSO_2	Citrate (m/z 459)	41.88	459	1.13406e+08	6.17621e+07	6.60688e+07	3.90757e+07	9.87836e+07	4.1655e+07	1.9504e+07	5.15237e+06	1.53808e+06
DMSO_3	Citrate (m/z 459)	41.88	459	1.26953e+08	7.14853e+07	7.23783e+07	4.25678e+07	1.10143e+08	4.52891e+07	2.11258e+07	5.8769e+06	1.28116e+06
DMSO_4	Citrate (m/z 459)	41.86	459	7.13488e+07	3.96445e+07	4.18986e+07	2.39653e+07	6.31489e+07	2.54513e+07	1.22834e+07	3.20087e+06	856204
			Isotope background for correction	100	37.54	17.81	4.43	1.08	0.17	0.01	0	0
		Correction	Sample Raw File Name	M0	M+1	M+2	M+3	M+4	M+5	M+6	M+7	M+8
			6780_1	53.7891	2.64017	8.05021	6.83969	25.0141	3.09698	0.50258	-0.259753	0.326928
			6780_2	54.0516	1.759	7.95149	7.07834	25.9725	2.55072	0.179742	0.210425	0.246213
			6780_3	53.6239	2.3154	8.1148	6.87451	25.1447	3.50719	0.381773	-0.197056	0.234858
			6780_4	53.5153	2.17986	7.90758	7.11478	25.271	3.66638	0.220563	-0.236755	0.361246
			DMSO_1	40.508	7.94964	13.8106	5.53345	30.2204	1.52829	0.373507	0.0338441	0.04229
			DMSO_2	40.8279	6.90857	13.9209	5.80288	30.159	1.88058	0.521238	-0.0987395	0.0776839
			DMSO_3	41.1132	7.71624	13.2204	5.62684	30.4165	1.50727	0.449196	0.0346639	-0.084275
			DMSO_4	40.7505	7.34503	13.9152	5.35048	30.8148	1.25057	0.654156	-0.087407	0.00663667

## Sheet: isoCitrate (mz 459)
Sample Raw File Name	Compound Name	Retention Time	Expected Mass (m/z)	M0	M+1	M+2	M+3	M+4	M+5	M+6
6780_1	isoCitrate (m/z 459)	42.3	459	242370	106600	83794	68655	98954	88860	24303
6780_2	isoCitrate (m/z 460)	42.3	459	298737	152400	103480	78105	156324	111245	43806
6780_3	isoCitrate (m/z 461)	42.3	459	341485	146471	106216	115082	177931	115602	30872
6780_4	isoCitrate (m/z 462)	42.3	459	347718	151951	96651	114012	187757	142339	27127
DMSO_1	isoCitrate (m/z 463)	42.3	459	1513646	802831	807198	631810	1263088	664574	253912
DMSO_2	isoCitrate (m/z 464)	42.3	459	2081586	1188782	1188201	810496	1826825	802795	363022
DMSO_3	isoCitrate (m/z 465)	42.3	459	2561357	1459346	1506132	873696	2269376	996238	403994
DMSO_4	isoCitrate (m/z 466)	42.3	459	1289171	730223	847907	566298	1287775	549357	238453
			Isotope background for correction	100	37.54	17.81	4.43	1.08	0.17	0.01
		Correction	Sample Raw File Name	M0	M+1	M+2	M+3	M+4	M+5	M+6
			6780_1	53.9067	3.47285	7.73254	9.36051	16.3817	11.4753	-2.32953
			6780_2	49.9245	6.72721	5.87648	7.43699	21.449	8.79677	-0.210931
			6780_3	52.6579	2.81844	5.94237	12.6805	20.9253	7.32918	-2.3536
			6780_4	52.0635	3.20685	3.99511	12.6936	21.9316	10.5183	-4.40903
			DMSO_1	40.4069	6.26289	12.0007	9.45573	27.3174	5.13388	-0.577469
			DMSO_2	39.9265	7.81339	12.7466	7.60058	29.1392	2.3888	0.384962
			DMSO_3	40.4091	7.85372	13.6163	5.48341	30.5349	2.52101	-0.418414
			DMSO_4	37.1187	7.09072	15.1408	7.71416	30.771	2.08171	0.082885

## Sheet: PEP(mz 453) 
Sample Raw File Name	Compound Name	Retention Time	Expected Mass (m/z)	M0	M+1	M+2	M+3	M+4	M+5
6780_1	PEP(m/z 453)	34.76	453	3318479	1058457	543409	143460	71428	33724
6780_2	PEP(m/z 453)	34.76	453	3585886	1106303	570188	148518	79183	33774
6780_3	PEP(m/z 453)	34.76	453	4856646	1604253	739050	176264	94796	48650
6780_4	PEP(m/z 453)	34.76	453	5772900	1869734	901778	240757	119442	52251
DMSO_1	PEP(m/z 453)	34.76	453	5863379	1888485	916250	226316	95798	32341
DMSO_2	PEP(m/z 453)	34.76	453	9092842	3038194	1474945	345938	168993	40759
DMSO_3	PEP(m/z 453)	34.76	453	11363688	3724241	1790207	407340	166425	57593
DMSO_4	PEP(m/z 453)	34.76	453	4245033	1350204	735556	178553	76516	35584
			Isotope background for correction	100	34.2856	16.6661	3.87405	0.959388	0.15956
		Correction	Sample Raw File Name	M0	M+1	M+2	M+3	M+4	M+5
			6780_1	99.8142	-2.38971	0.52522	0.670489	0.965233	0.414524
			6780_2	100.947	-3.47098	0.413809	0.71103	1.08154	0.317184
			6780_3	100.398	-1.26289	-1.02544	0.320526	1.10573	0.464289
			6780_4	100.242	-1.90648	-0.397923	0.755453	0.992765	0.31426
			DMSO_1	101.196	-2.10676	-0.333413	0.455225	0.662909	0.126189
			DMSO_2	100.014	-0.877093	-0.148361	0.131584	0.912208	-0.0322757
			DMSO_3	101.071	-1.53308	-0.400373	0.10437	0.600222	0.157529
			DMSO_4	99.7384	-2.47683	1.50503	0.232094	0.605658	0.395638
