# Supplementary material for: Wild-type IDH2 is a therapeutic target for triple-negative breast cancer
Source: Nat Commun. 2024 Apr 24;15:3445. doi: 10.1038/s41467-024-47536-6 (PMC11043430; doi:10.1038/s41467-024-47536-6)
Supplement: Supplementary file 4 — Supplementary Data 2 [file 41467_2024_47536_MOESM4_ESM.xlsx]

## Sheet: α-Ketoglutamate (mz 346)
Sample Raw File Name	Compound Name	Retention Time	Expected Mass (m/z)	M0	M+1	M+2	M+3	M+4	M+5	M+6	M+7	M+8
6780_1	α-Ketoglutamate (m/z 346)	29.73	346	3.47453e+06	1.11491e+06	620380	897045	672596	9.88789e+06	1.89683e+06	889899	134353
6780_2	α-Ketoglutamate (m/z 346)	29.74	346	3.84598e+06	1.16436e+06	635151	953900	756828	1.05716e+07	2.00129e+06	985141	165028
6780_3	α-Ketoglutamate (m/z 346)	29.72	346	4.75178e+06	1.43392e+06	868296	1.12118e+06	936615	1.31543e+07	2.54505e+06	1.13715e+06	180639
6780_4	α-Ketoglutamate (m/z 346)	29.72	346	5.20418e+06	1.60477e+06	897684	1.25952e+06	929747	1.42235e+07	2.65593e+06	1.26608e+06	174055
DMSO_1	α-Ketoglutamate (m/z 346)	29.74	346	1.54761e+07	7.22355e+06	5.32124e+06	1.04315e+07	4.01318e+06	3.22891e+07	6.1156e+06	2.80369e+06	381596
DMSO_2	α-Ketoglutamate (m/z 346)	29.75	346	2.13726e+07	9.88583e+06	7.40687e+06	1.44206e+07	5.37163e+06	4.37118e+07	8.27619e+06	3.70504e+06	460733
DMSO_3	α-Ketoglutamate (m/z 346)	29.74	346	2.42361e+07	1.12394e+07	8.24405e+06	1.62015e+07	6.29697e+06	5.16648e+07	9.86278e+06	4.4868e+06	618082
DMSO_4	α-Ketoglutamate (m/z 346)	29.74	346	1.41809e+07	6.48049e+06	4.74036e+06	9.34182e+06	3.50217e+06	2.94721e+07	5.60361e+06	2.55465e+06	340351
			Theoretical isotope background	100	26.18	10.81	1.87	0.33	0.03	0	0	0
		Correction	Sample Raw File Name	M0	M+1	M+2	M+3	M+4	M+5	M+6	M+7	M+8			α-Ketoglutamate MPE
			6780_1	24.656	1.45669	1.35567	5.39216	3.10606	68.7328	-4.97547	0.111178	0.164967		376.433	75.2865
			6780_2	25.3497	1.038	1.17437	5.39367	3.34635	68.1877	-5.12736	0.383816	0.253749		373.891	74.7783
			6780_3	25.2801	1.01031	1.62218	4.95822	3.40718	68.5136	-4.86355	-0.163818	0.235727		375.326	75.0653
			6780_4	25.6439	1.19403	1.33869	5.24727	2.95598	68.7092	-5.32327	0.131846	0.102404		374.983	74.9966
			DMSO_1	25.609	5.24871	4.66285	14.9944	2.02855	51.1662	-3.79218	0.0123142	0.070156		323.503	64.7005
			DMSO_2	25.9432	5.20802	4.82293	15.1937	1.8383	50.8208	-3.75913	-0.0981769	0.030353		321.892	64.3784
			DMSO_3	25.374	5.12424	4.54667	14.7435	2.06172	51.8475	-3.76293	-0.0106831	0.075897		325.933	65.1865
			DMSO_4	25.8805	5.05156	4.5311	14.8328	1.83866	51.5935	-3.77303	-0.011862	0.0568041		323.934	64.7868

## Sheet: Citrate (mz 459)
Sample Raw File Name	Compound Name	Retention Time	Expected Mass (m/z)	M0	M+1	M+2	M+3	M+4	M+5	M+6	M+7	M+8
6780_1	Citrate (m/z 459)	41.83	459	1.88554e+07	8.00379e+06	6.52751e+06	4.45708e+06	1.04158e+07	4.9714e+06	2.28554e+06	587661	258948
6780_2	Citrate (m/z 459)	41.84	459	2.00384e+07	8.17454e+06	6.76149e+06	4.7346e+06	1.13841e+07	5.1993e+06	2.2877e+06	731411	283068
6780_3	Citrate (m/z 459)	41.84	459	2.50486e+07	1.04848e+07	8.65773e+06	5.93645e+06	1.39445e+07	6.84162e+06	3.07275e+06	828231	312177
6780_4	Citrate (m/z 459)	41.84	459	2.76868e+07	1.15214e+07	9.44548e+06	6.6441e+06	1.55337e+07	7.70099e+06	3.36665e+06	884189	393135
DMSO_1	Citrate (m/z 459)	41.86	459	8.23746e+07	4.70893e+07	4.88239e+07	2.83237e+07	7.22862e+07	2.97406e+07	1.37088e+07	3.80077e+06	1.07043e+06
DMSO_2	Citrate (m/z 459)	41.88	459	1.13406e+08	6.17621e+07	6.60688e+07	3.90757e+07	9.87836e+07	4.1655e+07	1.9504e+07	5.15237e+06	1.53808e+06
DMSO_3	Citrate (m/z 459)	41.88	459	1.26953e+08	7.14853e+07	7.23783e+07	4.25678e+07	1.10143e+08	4.52891e+07	2.11258e+07	5.8769e+06	1.28116e+06
DMSO_4	Citrate (m/z 459)	41.86	459	7.13488e+07	3.96445e+07	4.18986e+07	2.39653e+07	6.31489e+07	2.54513e+07	1.22834e+07	3.20087e+06	856204
			Theoretical isotope background	100	37.54	17.81	4.43	1.08	0.17	0.01	0	0
		Correction	Sample Raw File Name	M0	M+1	M+2	M+3	M+4	M+5	M+6	M+7	M+8			Citrate MPE	α-Ketoglutamate MPE	Relative MPE(citr/aKG)
			6780_1	53.7891	2.64017	8.05021	6.83969	25.0141	3.09698	0.50258	-0.259753	0.326928		157.817	26.3028	75.2865	0.349369
			6780_2	54.0516	1.759	7.95149	7.07834	25.9725	2.55072	0.179742	0.210425	0.246213		156.619	26.1032	74.7783	0.349074
			6780_3	53.6239	2.3154	8.1148	6.87451	25.1447	3.50719	0.381773	-0.197056	0.234858		159.574	26.5956	75.0653	0.3543
			6780_4	53.5153	2.17986	7.90758	7.11478	25.271	3.66638	0.220563	-0.236755	0.361246		160.079	26.6798	74.9966	0.355747
			DMSO_1	40.508	7.94964	13.8106	5.53345	30.2204	1.52829	0.373507	0.0338441	0.04229		182.935	30.4892	64.7005	0.471236
			DMSO_2	40.8279	6.90857	13.9209	5.80288	30.159	1.88058	0.521238	-0.0987395	0.0776839		185.325	30.8876	64.3784	0.479781
			DMSO_3	41.1132	7.71624	13.2204	5.62684	30.4165	1.50727	0.449196	0.0346639	-0.084275		182.935	30.4892	65.1865	0.467722
			DMSO_4	40.7505	7.34503	13.9152	5.35048	30.8148	1.25057	0.654156	-0.087407	0.00663667		184.664	30.7773	64.7868	0.475055

## Sheet: isoCitrate (mz 459)
Sample Raw File Name	Compound Name	Retention Time	Expected Mass (m/z)	M0	M+1	M+2	M+3	M+4	M+5	M+6
6780_1	isoCitrate (m/z 459)	42.3	459	242370	106600	83794	68655	98954	88860	24303
6780_2	isoCitrate (m/z 460)	42.3	459	298737	152400	103480	78105	156324	111245	43806
6780_3	isoCitrate (m/z 461)	42.3	459	341485	146471	106216	115082	177931	115602	30872
6780_4	isoCitrate (m/z 462)	42.3	459	347718	151951	96651	114012	187757	142339	27127
DMSO_1	isoCitrate (m/z 463)	42.3	459	1513646	802831	807198	631810	1263088	664574	253912
DMSO_2	isoCitrate (m/z 464)	42.3	459	2081586	1188782	1188201	810496	1826825	802795	363022
DMSO_3	isoCitrate (m/z 465)	42.3	459	2561357	1459346	1506132	873696	2269376	996238	403994
DMSO_4	isoCitrate (m/z 466)	42.3	459	1289171	730223	847907	566298	1287775	549357	238453
			Theoretical isotope background	100	37.54	17.81	4.43	1.08	0.17	0.01
		Correction	Sample Raw File Name	M0	M+1	M+2	M+3	M+4	M+5	M+6			Isocitrate MPE	α-Ketoglutamate MPE	Relative MPE(ioscitr/aKG)
			6780_1	53.9067	3.47285	7.73254	9.36051	16.3817	11.4753	-2.32953		155.945	25.9909	75.2865	0.345226
			6780_2	49.9245	6.72721	5.87648	7.43699	21.449	8.79677	-0.210931		169.305	28.2176	74.7783	0.37735
			6780_3	52.6579	2.81844	5.94237	12.6805	20.9253	7.32918	-2.3536		158.97	26.495	75.0653	0.35296
			6780_4	52.0635	3.20685	3.99511	12.6936	21.9316	10.5183	-4.40903		163.142	27.1903	74.9966	0.362554
			DMSO_1	40.4069	6.26289	12.0007	9.45573	27.3174	5.13388	-0.577469		190.106	31.6843	64.7005	0.489706
			DMSO_2	39.9265	7.81339	12.7466	7.60058	29.1392	2.3888	0.384962		186.919	31.1531	64.3784	0.483906
			DMSO_3	40.4091	7.85372	13.6163	5.48341	30.5349	2.52101	-0.418414		183.77	30.6284	65.1865	0.469858
			DMSO_4	37.1187	7.09072	15.1408	7.71416	30.771	2.08171	0.082885		194.505	32.4175	64.7868	0.500371
