# Supplementary material for: Wild-type IDH2 is a therapeutic target for triple-negative breast cancer
Source: Nat Commun. 2024 Apr 24;15:3445. doi: 10.1038/s41467-024-47536-6 (PMC11043430; doi:10.1038/s41467-024-47536-6)
Supplement: Supplementary file 5 — Supplementary Data 3 [file 41467_2024_47536_MOESM5_ESM.xlsx]

## Sheet: Palmitic acid
Sample Raw File Name	Compound Name	Retention Time	Expected Mass (m/z)	M0	M+1	M+2	M+3	M+4	M+5	M+6	sum	ratio	M0	M+1	M+2	M+3	M+4	M+5	M+6
6780_1	Palmitic acid, methyl ester	27.89	270.22	1.22216e+08	2.34437e+07	9.37875e+06	1.53727e+06	2.83922e+06	525281	839823	1.60781e+08	6780_1	0.760145	0.145812	0.0583326	0.00956132	0.017659	0.00326707	0.00522341
6780_2	Palmitic acid, methyl ester	27.88	270.22	1.00561e+08	1.86921e+07	7.44647e+06	1.25009e+06	2.28534e+06	382427	731782	1.31349e+08	6780_2	0.7656	0.142309	0.0566923	0.00951734	0.017399	0.00291154	0.00557129
6780_3	Palmitic acid, methyl ester	27.88	270.22	9.99165e+07	1.9228e+07	7.74659e+06	1.31745e+06	2.28242e+06	403229	740009	1.31634e+08	6780_3	0.759046	0.146072	0.0588493	0.0100084	0.0173391	0.00306325	0.0056217
6780_4	Palmitic acid, methyl ester	27.88	270.22	1.09413e+08	2.0997e+07	8.15012e+06	1.29663e+06	2.55535e+06	463122	760900	1.43637e+08	6780_4	0.761738	0.146182	0.0567412	0.00902716	0.0177904	0.00322426	0.0052974
DMSO_1	Palmitic acid, methyl ester	27.89	270.22	1.39668e+08	2.83941e+07	1.24661e+07	2.47917e+06	2.52958e+06	525478	626445	1.86688e+08	DMSO_1	0.748132	0.152093	0.0667746	0.0132797	0.0135498	0.00281474	0.00335557
DMSO_2	Palmitic acid, methyl ester	27.89	270.22	1.42459e+08	2.84189e+07	1.27735e+07	2.52711e+06	2.69427e+06	531027	633216	1.90037e+08	DMSO_2	0.749638	0.149544	0.0672159	0.013298	0.0141776	0.00279434	0.00333207
DMSO_3	Palmitic acid, methyl ester	27.89	270.22	1.25365e+08	2.50516e+07	1.10269e+07	2.28495e+06	2.2735e+06	472253	548598	1.67023e+08	DMSO_3	0.750586	0.149989	0.0660204	0.0136804	0.0136119	0.00282747	0.00328456
DMSO_4	Palmitic acid, methyl ester	27.9	270.22	1.34077e+08	2.68419e+07	1.20703e+07	2.4328e+06	2.48608e+06	519075	586865	1.79014e+08	DMSO_4	0.748974	0.149943	0.0674268	0.01359	0.0138876	0.00289963	0.00327832

## Sheet: newly synthesized Palmitic acid
6780_1	R1	0.1049	±	0.002798	[	0.09935	,	0.1104	]		DMSO_1	R1	0.06691	±	0.001786	[	0.06335	,	0.07051	]
	R2	5.317e-05	±	0.001224	[	0	,	0.002468	]			R2	0.008503	±	0.0009611	[	0.006652	,	0.01042	]
	R3	0.8951	±	0.002944	[	0.8892	,	0.9006	]			R3	0.9246	±	0.002054	[	0.9205	,	0.9286	]
	R4	0.125	±	0	[	0.125	,	0.125	]			R4	0.125	±	0	[	0.125	,	0.125	]
	R5	0.1313	±	0.002255	[	0.1271	,	0.1358	]			R5	0.1914	±	0.004187	[	0.1834	,	0.2001	]
	R6	0.8687	±	0.002255	[	0.8642	,	0.8729	]			R6	0.8086	±	0.004187	[	0.7999	,	0.8166	]
	R7	1	±	0	[	1	,	1	]			R7	1	±	0	[	1	,	1	]
	R8	0.125	±	0	[	0.125	,	0.125	]			R8	0.125	±	0	[	0.125	,	0.125	]
6780_2	R1	0.1086	±	0.003398	[	0.1019	,	0.1154	]		DMSO_2	R1	0.06937	±	0.001788	[	0.06583	,	0.07295	]
	R2	1e-07	±	0	[	0	,	0.002979	]			R2	0.007297	±	0.0009364	[	0.005489	,	0.009163	]
	R3	0.8914	±	0.003398	[	0.8841	,	0.8981	]			R3	0.9233	±	0.002038	[	0.9193	,	0.9274	]
	R4	0.125	±	0	[	0.125	,	0.125	]			R4	0.125	±	0	[	0.125	,	0.125	]
	R5	0.1249	±	0.003008	[	0.1191	,	0.131	]			R5	0.1893	±	0.004015	[	0.1816	,	0.1976	]
	R6	0.8751	±	0.003008	[	0.869	,	0.8809	]			R6	0.8107	±	0.004015	[	0.8024	,	0.8184	]
	R7	1	±	0	[	1	,	1	]			R7	1	±	0	[	1	,	1	]
	R8	0.125	±	0	[	0.125	,	0.125	]			R8	0.125	±	0	[	0.125	,	0.125	]
6780_3	R1	0.1037	±	0.003273	[	0.09724	,	0.1103	]		DMSO_3	R1	0.06815	±	0.001802	[	0.06458	,	0.07175	]
	R2	0.00182	±	0.001543	[	0	,	0.004891	]			R2	0.008903	±	0.0009789	[	0.007014	,	0.01086	]
	R3	0.8944	±	0.003556	[	0.8873	,	0.9015	]			R3	0.923	±	0.002074	[	0.9188	,	0.9271	]
	R4	0.125	±	0	[	0.125	,	0.125	]			R4	0.125	±	0	[	0.125	,	0.125	]
	R5	0.1338	±	0.003253	[	0.1275	,	0.1404	]			R5	0.1876	±	0.00405	[	0.1798	,	0.1959	]
	R6	0.8662	±	0.003253	[	0.8596	,	0.8725	]			R6	0.8124	±	0.00405	[	0.8041	,	0.8202	]
	R7	1	±	0	[	1	,	1	]			R7	1	±	0	[	1	,	1	]
	R8	0.125	±	0	[	0.125	,	0.125	]			R8	0.125	±	0	[	0.125	,	0.125	]
6780_4	R1	0.1099	±	0.002204	[	0.1056	,	0.1143	]		DMSO_4	R1	0.06774	±	0.001771	[	0.06423	,	0.07128	]
	R2	0.000461	±	0.001001	[	0	,	0.002444	]			R2	0.008055	±	0.0009439	[	0.006233	,	0.009938	]
	R3	0.8896	±	0.002408	[	0.8848	,	0.8943	]			R3	0.9242	±	0.002031	[	0.9201	,	0.9282	]
	R4	0.125	±	0	[	0.125	,	0.125	]			R4	0.125	±	0	[	0.125	,	0.125	]
	R5	0.1249	±	0.002083	[	0.1209	,	0.1291	]			R5	0.1928	±	0.004141	[	0.1848	,	0.2013	]
	R6	0.8751	±	0.002083	[	0.8709	,	0.8791	]			R6	0.8072	±	0.004141	[	0.7987	,	0.8152	]
	R7	1	±	0	[	1	,	1	]			R7	1	±	0	[	1	,	1	]
	R8	0.125	±	0	[	0.125	,	0.125	]			R8	0.125	±	0	[	0.125	,	0.125	]
			Newly synthesized Palmitic acid		AVE
			6780_1	0.1313	0.128725
			6780_2	0.1249
			6780_3	0.1338
			6780_4	0.1249
			DMSO_1	0.1914	0.190275
			DMSO_2	0.1893
			DMSO_3	0.1876
			DMSO_4	0.1928
