# Supplementary material for: Wild-type IDH2 is a therapeutic target for triple-negative breast cancer
Source: Nat Commun. 2024 Apr 24;15:3445. doi: 10.1038/s41467-024-47536-6 (PMC11043430; doi:10.1038/s41467-024-47536-6)
Supplement: Supplementary file 6 — Supplementary Data 4 [file 41467_2024_47536_MOESM6_ESM.xlsx]

## Sheet: intensity
Sample Raw File Name	Compound Name	Retention Time	Expected Mass (m/z)	M0
AGI_1	Norvaline_IS (m/z 288)	17.13	288	2.72985e+08
AGI_2	Norvaline_IS (m/z 288)	17.13	288	3.08588e+08
AGI_3	Norvaline_IS (m/z 288)	17.13	288	2.96115e+08
AGI_4	Norvaline_IS (m/z 288)	17.12	288	2.95566e+08
DMSO_1	Norvaline_IS (m/z 288)	17.12	288	2.57412e+08
DMSO_2	Norvaline_IS (m/z 288)	17.12	288	2.79004e+08
DMSO_3	Norvaline_IS (m/z 288)	17.14	288	2.8259e+08
DMSO_4	Norvaline_IS (m/z 288)	17.13	288	2.72301e+08
				M0	M1	M2	M3	M4	M5	M6	M7	M8
AGI_1	Pyruvate (m/z 174)	7.59	174	9.63595e+06	1.11773e+06	1.06278e+06	2.16538e+07	1.94205e+06	749907
AGI_2	Pyruvate (m/z 174)	7.58	174	1.52195e+07	1.56945e+06	1.81731e+06	3.87174e+07	3.23978e+06	1.35558e+06
AGI_3	Pyruvate (m/z 174)	7.57	174	1.08213e+07	1.17278e+06	1.62138e+06	2.84184e+07	2.34671e+06	1.06117e+06
AGI_4	Pyruvate (m/z 174)	7.58	174	9.4026e+06	977027	1.15089e+06	2.84756e+07	2.40468e+06	1.08503e+06
DMSO_1	Pyruvate (m/z 174)	7.57	174	1.39588e+07	1.68064e+06	1.49801e+06	5.51953e+07	4.65041e+06	1.9242e+06
DMSO_2	Pyruvate (m/z 174)	7.58	174	1.43371e+07	1.63149e+06	1.7405e+06	4.46666e+07	3.7173e+06	1.59859e+06
DMSO_3	Pyruvate (m/z 174)	7.58	174	1.57953e+07	1.72222e+06	2.36196e+06	6.42117e+07	5.29716e+06	2.38107e+06
DMSO_4	Pyruvate (m/z 174)	7.59	174	1.1387e+07	1.32506e+06	1.86466e+06	5.49963e+07	4.56237e+06	2.10283e+06
			Theoretical isotope background	100	12.19	4.56	0.31	0.03	0
AGI_1	Succinate (m/z 289)	21.75	289	23083003	5711640	3049478	330500	185987	44789.9	136035
AGI_2	Succinate (m/z 289)	21.74	289	29220391	7.31776e+06	3763849	486980	177702	54060.8	111839
AGI_3	Succinate (m/z 289)	21.75	289	31007902	7.7073e+06	3926607	475555	207225	57708.7	119170
AGI_4	Succinate (m/z 289)	21.74	289	16715985	4.0821e+06	2202455	238424	131500	52858.7	129621
DMSO_1	Succinate (m/z 289)	21.75	289	23629028	6.15367e+06	3718345	730464	444231	91974.2	104873
DMSO_2	Succinate (m/z 289)	21.74	289	27991066	6.94132e+06	4062112	755953	492665	86404	94451.6
DMSO_3	Succinate (m/z 289)	21.75	289	45370163	1.21071e+07	6580440	1.39144e+06	763038	116131	120202
DMSO_4	Succinate (m/z 289)	21.75	289	27650885	7.12357e+06	4445796	953895	612259	170901	139532
			Theoretical isotope background	100	23.58	9.97	1.57	0.28	0.02	0
AGI_1	Fumarate (m/z 287)	22.22	287	7.35946e+06	1.74053e+06	825129	764287	273712	104401	37913.2
AGI_2	Fumarate (m/z 287)	22.22	287	8.36513e+06	2.24488e+06	1101551	999260	288587	110996	47203.6
AGI_3	Fumarate (m/z 287)	22.22	287	9.03309e+06	2.15866e+06	1.02778e+06	961278	283425	115552	43204
AGI_4	Fumarate (m/z 287)	22.21	287	9.49119e+06	2.31198e+06	1065288	1.07935e+06	321052	116304	44044.2
DMSO_1	Fumarate (m/z 287)	22.21	287	1.26818e+07	3.16636e+06	2.68852e+06	3.3217e+06	1.06572e+06	323488	85954.7
DMSO_2	Fumarate (m/z 287)	22.22	287	1.48879e+07	3.78248e+06	3.17361e+06	3.86449e+06	1.29621e+06	405872	110348
DMSO_3	Fumarate (m/z 287)	22.22	287	2.40548e+07	6.13147e+06	5.27952e+06	6.58363e+06	2.08646e+06	663925	159683
DMSO_4	Fumarate (m/z 287)	22.21	287	2.24785e+07	5.61892e+06	5.2255e+06	6.27218e+06	2.0911e+06	641885	151589
			Theoretical isotope background	100	23.55	9.96	1.57	0.28	0.02	0
AGI_1	α-KG (m/z 346)	29.68	346	8.65142e+06	2.11594e+06	1.04487e+06	261388	113364	103590	37214.6
AGI_2	α-KG (m/z 346)	29.69	346	1.004e+07	2.47735e+06	1.22878e+06	270693	142879	84822.4	38720.3
AGI_3	α-KG (m/z 346)	29.68	346	1.03049e+07	2.56354e+06	1.25197e+06	303964	143136	80496.1	28519.6
AGI_4	α-KG (m/z 346)	29.68	346	1.00278e+07	2.58109e+06	1.27925e+06	301197	131496	80438.6	44298.4
DMSO_1	α-KG (m/z 346)	29.7	346	2.20812e+07	5.90966e+06	6.60115e+06	2.54077e+06	1.72507e+06	1.20911e+06	257191
DMSO_2	α-KG (m/z 346)	29.68	346	2.22297e+07	5.87263e+06	6.58988e+06	2.43362e+06	1.88377e+06	1.26595e+06	288523
DMSO_3	α-KG (m/z 346)	29.69	346	3.01092e+07	8.23296e+06	9.25572e+06	3.34712e+06	2.52063e+06	1.64432e+06	340392
DMSO_4	α-KG (m/z 346)	29.69	346	2.7805e+07	7.48427e+06	8.64516e+06	3.2233e+06	2.40753e+06	1.57091e+06	385063
			Theoretical isotope background	100	26.18	10.81	1.87	0.33	0.03	0
AGI_1	Malate (m/z 419)	30.2	419	4202555	1.40326e+06	792817	1.65966e+06	587131	304150	173907	78530.8
AGI_2	Malate (m/z 419)	30.2	419	4.84869e+06	1.62429e+06	879965	2.1895e+06	776620	366459	230616	93288.9
AGI_3	Malate (m/z 419)	30.19	419	4.38408e+06	1.47249e+06	820747	1.86333e+06	648365	333246	161538	67153.1
AGI_4	Malate (m/z 419)	30.19	419	3.91993e+06	1332605	763478	1.83817e+06	660209	318626	152164	87779.9
DMSO_1	Malate (m/z 419)	30.2	419	4.25108e+07	1.52429e+07	1.50333e+07	1.95687e+07	8.6349e+06	3.47273e+06	1.15244e+06	296250
DMSO_2	Malate (m/z 419)	30.2	419	4.12505e+07	1.44609e+07	1.4737e+07	1.91881e+07	8.36561e+06	3.23578e+06	993127	196827
DMSO_3	Malate (m/z 419)	30.2	419	5.31003e+07	1.89978e+07	1.96225e+07	2.56268e+07	1.1091e+07	4.21362e+06	1.26442e+06	309557
DMSO_4	Malate (m/z 419)	30.2	419	4.44368e+07	1.58368e+07	1.60321e+07	2.09097e+07	9.24154e+06	3.48134e+06	1.15474e+06	238075
			Theoretical isotope background	100	35.34	16.83	3.96	0.95	0.16	0.01	0
AGI_1	Citrate (m/z 459)	41.79	459	1.6013e+07	5.84085e+06	7.01243e+06	5.41211e+06	2.56725e+06	2.44669e+06	929692	341983	127415
AGI_2	Citrate (m/z 459)	41.8	459	2.11045e+07	7.50895e+06	8.65922e+06	7.2201e+06	3.10563e+06	3.00416e+06	1.08403e+06	433612	156892
AGI_3	Citrate (m/z 459)	41.79	459	1.59222e+07	5.72475e+06	7.84414e+06	6.31498e+06	2.84038e+06	2.83625e+06	1.06189e+06	374782	127657
AGI_4	Citrate (m/z 459)	41.79	459	1.35481e+07	4.88186e+06	6.84863e+06	6.63655e+06	2.97198e+06	2.807e+06	1.00958e+06	419996	137434
DMSO_1	Citrate (m/z 459)	41.81	459	7.58072e+07	3.09252e+07	1.38432e+08	7.10545e+07	6.08044e+07	6.20226e+07	2.80732e+07	1.02187e+07	2.68886e+06
DMSO_2	Citrate (m/z 459)	41.8	459	6.58283e+07	2.81119e+07	1.25569e+08	6.50282e+07	5.38655e+07	5.62984e+07	2.49798e+07	9.15218e+06	2.34448e+06
DMSO_3	Citrate (m/z 459)	41.81	459	8.24244e+07	3.4403e+07	1.54522e+08	7.98771e+07	6.99314e+07	7.05713e+07	3.15712e+07	1.20929e+07	3.30335e+06
DMSO_4	Citrate (m/z 459)	41.81	459	6.47643e+07	2.73258e+07	1.24489e+08	6.56753e+07	5.55467e+07	5.67546e+07	2.49814e+07	9.40015e+06	2.535e+06
			Theoretical isotope background	100	37.54	17.81	4.43	1.08	0.17	0.01	0	0

## Sheet: MID
Sample Raw File Name	Compound Name	Retention Time	Expected Mass (m/z)	M0	M1	M2	M3	M4	M5	M6	M7	M8
AGI_1	Pyruvate (m/z 174)	7.59	174	31.189	-0.18415	2.04017	69.7506	-2.31853	-0.477021
AGI_2	Pyruvate (m/z 174)	7.58	174	28.7713	-0.540285	2.18938	72.861	-2.86398	-0.417352
AGI_3	Pyruvate (m/z 174)	7.57	174	27.8682	-0.376853	2.95072	72.7575	-2.96735	-0.232194
AGI_4	Pyruvate (m/z 174)	7.58	174	25.2942	-0.455036	1.9981	76.3018	-2.92958	-0.209434
DMSO_1	Pyruvate (m/z 174)	7.57	174	20.7062	-0.0310657	1.28169	81.6562	-3.12016	-0.492832
DMSO_2	Pyruvate (m/z 174)	7.58	174	24.7895	-0.200922	1.90349	76.9309	-3.0441	-0.378773
DMSO_3	Pyruvate (m/z 174)	7.58	174	20.1419	-0.259148	2.12505	81.5719	-3.29092	-0.288732
DMSO_4	Pyruvate (m/z 174)	7.59	174	17.4757	-0.096712	2.07658	84.0998	-3.34955	-0.205845
AGI_1	Succinate (m/z 289)	21.75	289	95.9192	1.11642	2.84542	-0.914826	0.418778	0.111598	0.503388
AGI_2	Succinate (m/z 289)	21.74	289	96.1085	1.40638	2.466	-0.628879	0.195724	0.132483	0.319783
AGI_3	Succinate (m/z 289)	21.75	289	96.4345	1.23042	2.30708	-0.70173	0.290587	0.121963	0.3172
AGI_4	Succinate (m/z 289)	21.74	289	95.9222	0.806053	2.88495	-0.898455	0.397582	0.232413	0.655236
DMSO_1	Succinate (m/z 289)	21.75	289	91.6732	2.25776	4.75381	0.0486521	0.945917	0.0296419	0.29105
DMSO_2	Succinate (m/z 289)	21.74	289	93.7063	1.14167	3.9871	0.00554876	0.970182	-0.024601	0.213792
DMSO_3	Succinate (m/z 289)	21.75	289	92.4173	2.8698	3.51341	0.268779	0.836791	-0.0692376	0.163114
DMSO_4	Succinate (m/z 289)	21.75	289	91.0167	1.98646	5.09118	0.312366	1.14805	0.156994	0.288251
AGI_1	Fumarate (m/z 287)	22.22	287	89.6285	0.0898826	1.10081	7.63264	1.17395	0.199331	0.174932
AGI_2	Fumarate (m/z 287)	22.22	287	85.9777	2.82535	2.09311	8.14632	0.554104	0.14099	0.262449
AGI_3	Fumarate (m/z 287)	22.22	287	89.6827	0.311465	1.19835	7.82255	0.596347	0.190041	0.198558
AGI_4	Fumarate (m/z 287)	22.21	287	88.9743	0.719991	0.955043	8.42472	0.670096	0.0585659	0.197268
DMSO_1	Fumarate (m/z 287)	22.21	287	73.5252	1.04236	8.01859	16.1116	1.36352	-0.193862	0.132573
DMSO_2	Fumarate (m/z 287)	22.22	287	73.1741	1.35842	7.99028	15.8282	1.6213	-0.107323	0.13501
DMSO_3	Fumarate (m/z 287)	22.22	287	72.3818	1.40392	8.34642	16.5686	1.32032	-0.112836	0.0917834
DMSO_4	Fumarate (m/z 287)	22.21	287	71.5904	1.03583	9.26802	16.5661	1.61868	-0.14961	0.0705545
AGI_1	α-KG (m/z 346)	29.68	346	97.5812	-1.68067	1.67682	0.866166	0.580042	0.867842	0.108621
AGI_2	α-KG (m/z 346)	29.69	346	97.7601	-1.4714	1.7821	0.500155	0.772545	0.511807	0.144727
AGI_3	α-KG (m/z 346)	29.68	346	97.6808	-1.27291	1.64138	0.762544	0.68118	0.446464	0.0605242
AGI_4	α-KG (m/z 346)	29.68	346	96.5289	-0.425343	1.99082	0.619059	0.577927	0.491309	0.217306
DMSO_1	α-KG (m/z 346)	29.7	346	76.0556	0.443671	14.399	3.51149	3.20664	2.65198	-0.268379
DMSO_2	α-KG (m/z 346)	29.68	346	76.0976	0.181119	14.2852	3.14839	3.82561	2.7012	-0.239109
DMSO_3	α-KG (m/z 346)	29.69	346	75.43	0.877756	14.8038	3.0042	3.6626	2.53339	-0.311709
DMSO_4	α-KG (m/z 346)	29.69	346	74.9313	0.5522	15.053	3.28461	3.74325	2.59258	-0.156947
AGI_1	Malate (m/z 419)	30.2	419	71.5133	-1.39412	1.94806	24.9562	0.219457	0.719611	1.65638	0.381102
AGI_2	Malate (m/z 419)	30.2	419	68.9581	-1.26906	1.35772	28.1421	0.266323	0.22931	2.02177	0.293727
AGI_3	Malate (m/z 419)	30.19	419	70.4726	-1.23532	1.76924	26.7442	0.0524883	0.666118	1.27148	0.259158
AGI_4	Malate (m/z 419)	30.19	419	67.6117	-0.908954	2.11079	28.4347	0.377001	0.393788	1.27056	0.710406
DMSO_1	Malate (m/z 419)	30.2	419	63.0617	0.325814	11.5725	22.387	2.33806	-0.00471344	0.314449	0.00532099
DMSO_2	Malate (m/z 419)	30.2	419	63.3023	-0.179534	12.0248	22.7196	2.19057	-0.208047	0.20891	-0.0585714
DMSO_3	Malate (m/z 419)	30.2	419	62.1678	0.271775	12.4144	23.108	2.12783	-0.301565	0.189131	0.0226535
DMSO_4	Malate (m/z 419)	30.2	419	62.7286	0.187544	12.0081	22.7577	2.37883	-0.334072	0.325921	-0.052512
AGI_1	Citrate (m/z 459)	41.79	459	63.302	-0.673687	16.7002	12.4415	1.85016	5.92167	0.38602	-0.0922947	0.16446
AGI_2	Citrate (m/z 459)	41.8	459	64.9394	-1.27292	15.5569	13.7264	0.987617	5.6427	0.261016	0.0129777	0.145875
AGI_3	Citrate (m/z 459)	41.79	459	59.5089	-0.943506	19.073	13.9739	1.37227	6.66062	0.3946	-0.177687	0.137993
AGI_4	Citrate (m/z 459)	41.79	459	55.5005	-0.836131	18.485	17.9379	1.58641	6.80453	0.300433	0.100514	0.120848
DMSO_1	Citrate (m/z 459)	41.81	459	25.3995	0.826625	41.5481	6.93745	10.0578	13.8769	1.64532	-0.256528	-0.0351405
DMSO_2	Citrate (m/z 459)	41.8	459	24.5565	1.2683	41.9924	7.18033	9.59816	14.2038	1.50069	-0.253198	-0.0469354
DMSO_3	Citrate (m/z 459)	41.81	459	24.6004	1.03293	41.3496	7.04379	10.5517	13.9624	1.53919	-0.0691641	-0.0108483
DMSO_4	Citrate (m/z 459)	41.81	459	24.1362	1.12298	41.6739	7.56205	10.1296	14.1024	1.42246	-0.143774	-0.00578876

## Sheet: normalized by m+3 Pyr
Sample Raw File Name	Compound Name	M0	M1	M2	M3	M4	M5	M6	M7	M8
AGI_1	Succinate (m/z 289)	0.941494	0.0160061	0.0407945	-0.0131158	0.00600398	0.00159997	0.00721703
AGI_2	Succinate (m/z 289)	0.94659	0.0193024	0.0338457	-0.00863133	0.0026863	0.00181832	0.00438901
AGI_3	Succinate (m/z 289)	0.950996	0.0169107	0.0317081	-0.00964445	0.00399377	0.00167623	0.00435953
AGI_4	Succinate (m/z 289)	0.946556	0.0105643	0.0378106	-0.0117753	0.00521078	0.00304604	0.00858763
DMSO_1	Succinate (m/z 289)	0.89803	0.0276483	0.0582147	0.000595789	0.0115836	0.000362992	0.00356417
DMSO_2	Succinate (m/z 289)	0.918189	0.0148404	0.0518276	7.21274e-05	0.0126112	-0.000319784	0.00277905
DMSO_3	Succinate (m/z 289)	0.907041	0.035182	0.0430723	0.00329508	0.0102586	-0.000848812	0.00199968
DMSO_4	Succinate (m/z 289)	0.893183	0.0236203	0.0605372	0.00371422	0.0136511	0.00186675	0.00342748
AGI_1	Fumarate (m/z 287)	0.851304	0.00128864	0.0157822	0.109428	0.0168309	0.00285779	0.00250798
AGI_2	Fumarate (m/z 287)	0.807544	0.0387778	0.0287279	0.111808	0.00760506	0.00193508	0.00360209
AGI_3	Fumarate (m/z 287)	0.858201	0.00428071	0.01647	0.107512	0.00819609	0.00261188	0.00272894
AGI_4	Fumarate (m/z 287)	0.855496	0.00943632	0.012517	0.110416	0.00878238	0.000767575	0.00258543
DMSO_1	Fumarate (m/z 287)	0.675793	0.0127647	0.0981948	0.197301	0.0166975	-0.00237401	0.00162348
DMSO_2	Fumarate (m/z 287)	0.651295	0.0176578	0.103864	0.205748	0.021075	-0.00139507	0.00175497
DMSO_3	Fumarate (m/z 287)	0.661417	0.0172112	0.102322	0.203121	0.0161864	-0.0013833	0.00112521
DMSO_4	Fumarate (m/z 287)	0.662192	0.0123167	0.110202	0.196981	0.019247	-0.00177896	0.000838936
AGI_1	α-KG (m/z 346)	0.965322	-0.0240957	0.0240405	0.0124181	0.00831601	0.0124422	0.00155729
AGI_2	α-KG (m/z 346)	0.969257	-0.0201949	0.0244592	0.0068646	0.0106031	0.00702452	0.00198638
AGI_3	α-KG (m/z 346)	0.968126	-0.0174946	0.0225588	0.0104803	0.00936201	0.00613612	0.000831834
AGI_4	α-KG (m/z 346)	0.954507	-0.00557461	0.0260921	0.00811348	0.00757441	0.00643917	0.00284804
DMSO_1	α-KG (m/z 346)	0.706779	0.00543315	0.176329	0.0430013	0.0392682	0.0324758	-0.00328654
DMSO_2	α-KG (m/z 346)	0.689296	0.00235434	0.185691	0.0409254	0.0497284	0.0351125	-0.00310813
DMSO_3	α-KG (m/z 346)	0.698786	0.0107608	0.181486	0.0368298	0.0449013	0.0310579	-0.00382136
DMSO_4	α-KG (m/z 346)	0.701918	0.00656599	0.17899	0.039056	0.0445095	0.0308274	-0.0018662
AGI_1	Malate (m/z 419)	0.591589	-0.0199873	0.0279292	0.357794	0.00314633	0.010317	0.0237474	0.00546383
AGI_2	Malate (m/z 419)	0.573951	-0.0174179	0.0186346	0.386249	0.00365527	0.00314726	0.0277487	0.00403139
AGI_3	Malate (m/z 419)	0.594181	-0.016978	0.0243161	0.367568	0.000721389	0.009155	0.017475	0.00356182
AGI_4	Malate (m/z 419)	0.575513	-0.0119129	0.0276643	0.37267	0.00494103	0.00516105	0.0166522	0.0093107
DMSO_1	Malate (m/z 419)	0.547657	0.00398989	0.141715	0.274148	0.0286316	-5.77204e-05	0.00385071	6.51603e-05
DMSO_2	Malate (m/z 419)	0.522972	-0.00233374	0.156308	0.295329	0.0284749	-0.00270437	0.00271559	-0.00076136
DMSO_3	Malate (m/z 419)	0.5362	0.0033318	0.152193	0.28329	0.0260859	-0.003697	0.00231863	0.000277718
DMSO_4	Malate (m/z 419)	0.55682	0.00223002	0.142783	0.270602	0.0282857	-0.00397231	0.0038754	-0.0006244
AGI_1	Citrate (m/z 459)	0.473864	-0.00965859	0.239429	0.178372	0.0265256	0.0848985	0.00553434	-0.00132322	0.00235785
AGI_2	Citrate (m/z 459)	0.518795	-0.0174708	0.213518	0.188394	0.013555	0.0774458	0.00358243	0.000178118	0.00200212
AGI_3	Citrate (m/z 459)	0.443497	-0.0129674	0.262135	0.192055	0.0188602	0.0915423	0.00542331	-0.0024421	0.00189655
AGI_4	Citrate (m/z 459)	0.416783	-0.0109585	0.242267	0.235097	0.0207918	0.0891812	0.00393752	0.00131736	0.00158385
DMSO_1	Citrate (m/z 459)	0.0864493	0.0101228	0.508794	0.0849553	0.123166	0.169936	0.0201485	-0.00314142	-0.000430326
DMSO_2	Citrate (m/z 459)	0.0193224	0.0164864	0.545852	0.0933359	0.124765	0.184633	0.0195072	-0.00329128	-0.000610105
DMSO_3	Citrate (m/z 459)	0.075646	0.0126631	0.506921	0.0863527	0.129358	0.17117	0.0188696	-0.000847911	-0.000132994
DMSO_4	Citrate (m/z 459)	0.0979331	0.013353	0.495528	0.0899174	0.120447	0.167686	0.0169139	-0.00170956	-6.88319e-05
