# Supplementary material for: Wild-type IDH2 is a therapeutic target for triple-negative breast cancer
Source: Nat Commun. 2024 Apr 24;15:3445. doi: 10.1038/s41467-024-47536-6 (PMC11043430; doi:10.1038/s41467-024-47536-6)
Supplement: Supplementary file 8 — Source Data [file 41467_2024_47536_MOESM8_ESM.xlsx]

## Sheet: Figure1A-F
Fig.1A	norma	cancer	Fig.1B	Normal	LumA	LumB	Basal	Fig.1C	StageⅠ	StageⅡ	StageⅢ	Fig.1D	Time (months)	Low	High	Fig.1E			Fig.1F
	-2	-1.73		10.8663	11.2632	11.4399	10.9954		0.29629	-1.1406	-0.25851		0	1			NC	0.99		1	24	24	26	22	18	22	22	18	22
	-1.54	-1.68		12.0976	10.8633	10.6614	11.9975		1.43507	0.34663	0.18415		0	1			NC	1.04		2	36	34	38	22	24	20	18	23	20
	-1.53	-1.59		10.9865	10.6541	9.82406	11.1539		0.44717	0.66609	-1.19421		0	1			NC	0.97		3	68	72	76	22	24	26	26	28	26
	-1.38	-1.13		10.0679	12.7351	10.5001	11.8057		0.80538	0.21419	-0.07735		0	1			#1	0.21		4	112	98	103	26	28	30	32	35	38
	-1.37	-1.04		10.5969	10.4044	11.5509	11.5683		0.3162	0.13938	0.5228		0	1			#1	0.26
	-1.34	-1.01		10.7282	10.2868	11.565	11.2038		0.7271	1.37437	1.02437		0	1			#1	0.19
	-1.33	-0.88		10.2157	10.8166	11.0679	10.5907		-0.10447	-0.22376	-0.69847		0	0			#2	0.08							Data from independently repeated experiments
	-1.31	-0.85		10.8817	10.3838	10.8515	11.1724		0.99478	-0.26359	0.62824		1	0			#2	0.02							Figure 1e	shRNA-NC			shIDH2-#1			shIDH2-#2
	-1.24	-0.84		11.0775	11.0236	9.57914	11.3455		0.71611	1.01482	0.37368		2	1			#2	0.06								0.985075	1.14179	0.873134	0.298507	0.410448	0.462687	0.276119	0.223881	0.156716
	-1.19	-0.82		11.523	10.6353	10.616	12.2528		0.48391	0.86041	1.00791		2	0															#1 vs NC			#2 vs NC
	-1.14	-0.8		10.9193	9.95311	11.9779	10.9111		1.1451	-0.69744	1.12712		2	1														p value	0.00266477			0.000787151
	-1.08	-0.71		11.8734	11.7938	11.2418	10.5788		0.30674	-0.21094	0.42646		3	1
	-1.02	-0.7		9.9403	10.775	10.2963	11.0698		0.10752	1.12927	0.26167		4	1
	-1.01	-0.6		10.8294	11.2557	10.4428	11.1017		-0.05011	0.22845	1.70736		4	1
	-0.97	-0.58		10.1111	10.6776	10.7849	10.189		0.37315	0.62166	0.69083		4	0											Figure 1f	shRNA-NC			shIDH2-#1			shIDH2-#2
	-0.95	-0.58		10.7471	10.4669	11.1926	11.3882		0.53606	0.8921	1.44688		5	1											1	1.11125	0.9525	1.04625	0.785	0.76125	0.73625	0.58875	0.8025	0.8325
	-0.9	-0.57		11.006	10.4802	10.6725	10.7318		-0.09604	0.51735	0.72044		5	1											2	1.5625	1.925	1.9125	1.0525	0.93875	1.12625	0.95125	1.165	0.96625
	-0.88	-0.5		10.2352	10.3818	10.4454	10.832		0.21703	0.11297	0.79915		5	0											3	2.975	3.075	2.5375	1.7	1.4625	1.425	1.375	1.55	1.3375
	-0.87	-0.46		11.0475	10.1472	11.1857	11.9785		0.46758	1.01828	0.59471		6	1											4	3.725	3.4625	3.35	2.025	1.7625	2.2	1.5375	1.7375	1.3875
	-0.84	-0.43		10.8316	10.5115	10.9146	11.2695		1.10554	-0.4026	0.26317		6	1															#1 vs NC			#2 vs NC
	-0.78	-0.41		10.5684	10.4312	9.99176	12.4827		0.47757	0.79224	0.3311		6	1														p value	0.000850035			0.000200799
	-0.76	-0.4		10.9847	10.0973	10.4706	11.1855		-0.13217	0.04272	0.50504		6	1
	-0.76	-0.39		10.2579	10.6449	10.3222	10.8474		0.27792	-0.31516	1.02758		6	1
	-0.75	-0.38		10.6065	11.4561	10.7823	11.3114		0.71693	-0.11375	0.41645		6	1
	-0.68	-0.38		10.663	10.984	11.4981	10.2224		0.68359	0.18199	0.87827		6	1
	-0.65	-0.38		10.9073	11.7089	11.173	12.1409		0.36428	0.36039	-0.02731		6	1
	-0.64	-0.36		10.7302	11.3759	8.94101	9.31485		0.21656	0.52103	0.36187		7	1
	-0.59	-0.34		10.8539	10.797	11.1408	10.6618		-0.46836	1.01798	0.63972		7	1	Note: the above two blots were run on separate gels, and
	-0.58	-0.33		10.8415	11.0857	10.7115	11.8432		0.92613	0.47787	0.23275		7	1	the loadng orders for BT549 and MDA231 were accudentally switched
	-0.56	-0.31		10.7956	10.3592	10.455	10.3598		1.00061	0.60215	0.87338		7	1
	-0.56	-0.3		10.2259	8.99775	11.3471	11.1278		0.522	1.28659	0.841		7	1
	-0.52	-0.3		10.6113	11.108	11.0243	11.6937		-0.45472	0.0698	1.17823		7	1
	-0.51	-0.25		11.0996	10.8492	10.9538	10.9581		0.72337	1.34662	0.69163		7	1
	-0.5	-0.23		11.1479	12.5424	9.95907	11.1522		-0.60642	0.28344	1.06119		7	0
	-0.5	-0.21		10.1716	10.5129	10.2682	11.0382		-0.22004	1.09369	1.04023		8	1
	-0.49	-0.21		11.1741	10.5909	10.8477	10.7688		1.15233	1.24536	-0.07075		8	1
	-0.45	-0.21		10.2698	10.6776	10.9161	10.3059		1.79905	0.92586	0.57503		8	1
	-0.38	-0.21		11.2332	10.2063	10.8323	10.3864		0.74731	0.55638	2.41091		8	1
	-0.37	-0.18		10.3249	10.2052	9.77132	10.3672		0.19308	-0.0186	1.46256		8	0
	-0.35	-0.17		10.5452	10.2234	10.0345	11.7739		0.50256	0.62148	-0.42468		8	1
	-0.33	-0.15		9.78433	11.4188	10.3249	10.6296		-0.1763	1.39301	1.19137		9	1
	-0.32	-0.15		10.6524	10.9466	9.91623	11.6349		0.26538	0.7523	0.05273		9	0
	-0.29	-0.14		10.7685	10.3894	11.3543	11.158		-0.27837	0.0357	0.59984		9	1
	-0.29	-0.12		10.8711	11.3133	10.6299	10.6206		-0.08705	0.99904	0.5666		9	1
	-0.25	-0.12		11.1186	10.574	10.551	10.8761		1.02085	-0.33638	-0.7328		9	1
	-0.24	-0.11		9.96539	10.2048	11.8759	10.2628		-0.3524	1.3873	0.3853		9	1
	-0.24	-0.1		10.5618	10.2964	10.723	10.9578		0.46081	-0.04342	0.50738		10	1
	-0.18	-0.8		10.3267	10.7278	10.6374	11.7138		0.32175	0.53573	0.05868		10	1
	-0.14	-0.07		10.4137	10.3039	10.9605	10.1443		0.29844	0.1863	-0.09271		10	0
	-0.1	-0.04		10.6496	10.7734	10.6534	11.05		-0.25979	-0.02474	0.90363		10	1
	-0.1	-0.03		10.2733	11.4085	10.411	11.3871		0.17119	0.69876	0.3144		10	0
	-0.02	-0.02		10.3828	10.9321	10.3752	10.9311		-0.34518	0.14927	0.5139		10	1
	-0.02	-0.02		9.95877	11.1906	11.7081	11.0063		0.71388	-0.40589	0.76285		11	1
	-0.02	-0.02		10.5831	10.77	11.4701	10.8267		0.46816	-0.11892	0.88235		11	1
	0.09	-0.01		10.0932	10.6312	10.5779	11.5404		0.61881	1.36113	0.515		11	1
	0.14	0		10.3284	10.5685	11.2423	10.0957		0.3006	-0.51044	-0.11829		11	1
	0.2	0.02		11.4899	10.9955	11.1201	11.7659		-0.84523	0.47443	0.70139		11	1
	0.2	0.02		9.89321	10.7944	10.3996	10.6845		0.20627	0.62734	0.40849		11	1
	0.63	0.04		10.765	10.7186	10.5996	10.524		0.14964	-0.7405	0.08631		11	1
	0.67	0.04		9.81471	10.1823	10.3556	10.0466		0.76991	-0.14238	-0.21407		11	1
	1.62	0.06		10.8101	10.6623	9.61901	12.2592		0.17797	-0.05831	-0.3814		11	1
		0.07		9.98655	10.8889	10.2405	10.8559		0.93338	0.49758	0.10522		11	0
		0.08		10.0286	10.6938	10.0842	10.9809		2.13484	-0.18002	1.13796		12	1
		0.13		11.1787	9.6092	10.2709	11.7893		0.95991	-0.35054	0.98752		12	1
		0.14		10.2342	10.7352	10.7827	10.5469		0.48454	0.58651	0.54862		12	1
		0.14		10.0837	11.205	10.6342	10.1831		0.72984	0.39058	1.66151		12	1
		0.14		11.2434	10.2691	10.9627	10.2607		0.26646	0.58226	1.4825		12	1
		0.15		10.7037	10.4452	10.1028	11.4701		0.48044	0.25191	0.48089		12	1
		0.15		10.0502	10.7345	9.92048	10.0174		0.41561	0.02894	0.78194		13	1
		0.17		10.3606	10.9934	10.018	10.5806		1.23922	1.86351	2.34212		13	1
		0.17		10.3067	10.7192	10.0872	10.5728		0.85387	1.11062	1.72391		13	1
		0.2		11.1836	11.1813	10.5834	11.0643		0.42928	0.98564	0.95271		13	0
		0.21		11.698	10.949	10.8388	10.3146		0.45156	0.07626	0.08206		14	1
		0.21		9.91147	9.41496	10.9877	10.2615		0.98234	0.18065	0.75101		14	1
		0.21		10.7875	10.6791	10.1111	11.0061		0.66188	0.73706	0.86092		14	1
		0.22		10.3672	10.1804	11.0125	11.3692		0.28294	0.09268	1.52783		14	0
		0.22		10.9366	10.5604	11.5836	11.504		0.432	1.02888	0.20263		14	1
		0.23		11.2053	11.0032	11.1593	11.0806		0.45552	-0.2239	1.23658		14	0
		0.24		11.483	9.33791	11.5326	10.6113		-0.15959	1.47304	0.19006		14	1
		0.24		10.2338	9.83959	10.3585	10.8052		0.07159	1.22356	0.2234		15	1
		0.25		11.5861	10.3146	10.1105	11.5404		0.87158	2.61099	0.31724		15	1
		0.25		10.3542	10.7358	9.99001	12.9322		2.05176	0.79915	-0.12294		15	1
		0.26		10.5408	9.94303	9.68225	11.932		0.32067	0.67648	0.64604		15	1
		0.26		10.0747	10.3353	10.4894	10.6366		1.62676	-0.08316	0.84244		16	1
		0.27		10.6454	9.98303	9.9843	10.1031		0.39155	0.10031	1.15573		16	1
		0.27		10.0796	10.0588	10.644	11.8746		0.9728	-0.30699	1.23658		16	1
		0.28		10.3003	10.4382	9.80683	10.7391		-0.22168	1.57455	0.37531		16	1
		0.3		10.1128	10.0007	10.2641	11.5466		-0.49149	0.2555	1.3992		16	1
		0.3		9.73874	10.277	10.6963	11.6057		-0.18981	0.16207	0.86804		17	1
		0.33		10.9094	9.95455	11.0091	10.9775		0.0634	0.82277	0.69264		17	1
		0.34		11.6294	10.9537	10.2366	11.4775		-0.19219	0.56644	0.00807		17	1
		0.35		10.9696	11.1874	10.8272	12.3024		0.64813	-0.69035	0.48829		17	1
		0.35		11.2277	10.1794	9.16424	11.8005			2.04076	1.42241		17	1
		0.36		10.9883	12.4418	10.335	11.1367			0.5199	0.5473		17	1
		0.37		11.7909	10.8509	11.2607	11.7152			0.30445	1.02181		17	1
		0.37		11.337	10.93	11.0523	10.1			-0.32829	1.08606		18	1
		0.37		11.1447	10.6687	10.3161	10.9922			1.08675	2.52376		18	1
		0.37		11.577	10.13	11.0617	10.4225			1.71842	0.94236		18	1
		0.38		10.4487	10.153	11.2358	11.7345			0.68619	0.8693		18	1
		0.38		10.8084	9.73768	9.92104	12.182			0.1149	1.85624		18	1
		0.38		10.3613	9.88463	10.9449	10.9299			-0.03301	1.3461		18	1
		0.39		9.14559	10.6707	10.45	10.202			0.43215	1.39042		18	1
		0.39		9.6122	10.3171	11.4329	11.5426			1.90223	1.17666		18	1
		0.39		10.9032	9.90158	10.695	11.7685			1.13462	0.60514		18	1
		0.4		11.7041	10.2952	11.863	10.3261			1.27523	0.07988		19	1
		0.4		10.0624	9.86121	10.5537	10.9424			0.3316	0.60568		19	0
		0.41		11.4817	9.85204	9.71699	11.2314			0.83753	1.37387		19	1
		0.41		10.2335	9.74034	10.5152	11.9284			0.35538	0.64309		19	1
		0.41		10.2776	11.0521	10.4904	11.2611			1.8131	1.79735		19	1
		0.42		10.4557	11.0443	11.2957	10.0857			0.16329	2.36203		20	1
		0.43		10.314	10.468	10.467	11.0939			0.9458	0.58624		20	1
		0.43		10.1121	10.4919	10.5329	10.3809			-0.06974	0.03884		20	0
		0.45		10.467	10.3373	10.5739	11.5745			1.32043			20	1
		0.45		10.354	10.3326	10.245	10.6529			1.54865			21	1
		0.46		10.1593	10.6597	11.1053	10.5208			-0.20022			21	0
		0.46		10.3778	10.3172	10.0953	10.0512			0.89667			21	0
		0.48		9.76118	10.5669	10.9829	10.6931			-0.21163			21	1
		0.48		10.751	10.4961	10.8585	11.5508			1.25497			21	1
		0.48		10.5389	10.7626	11.1532	10.63			0.522			21	1
		0.49		10.5347	10.0368	10.3633	10.203			-0.25169			22	0
		0.49		9.96582	11.2265	10.3526	11.1912			1.13908			22	1
		0.49		10.5885	10.0136	11.6823	10.9027			1.10882			22	1
		0.49		10.646	9.89779	10.4415	10.0881			-0.04222			22	1
		0.49		9.9679	10.4848	10.2692	10.4115			0.61038			22	0
		0.5		11.6428	11.0127	10.0373	11.0625			0.09617			23	1
		0.51		10.0777	10.4965	10.5202	10.8663			1.23878			23	1
		0.52		10.248	9.85423	10.7836	11.8742			0.02227			23	1
		0.52		10.2912	10.9686	9.98119	10.7511			-0.29641			23	0
		0.54		10.1362	10.5176	11.0594	11.5424			0.21016			23	0
		0.56		10.7234	10.1376	10.155	11.5974			0.96514			23	0
		0.57		10.1152	10.6035	10.7202	11.0077			0.45949			23	0
		0.57		8.81878	9.70277	9.80418	10.9802			0.02153			24	1
		0.57		10.1028	11.0185	10.4438	10.7076			-0.56236			24	1
		0.58		9.73522	10.7885	10.1915	11.8534			0.24103			24	1
		0.59		11.3483	9.95645	11.9125	11.8009			0.73749			24	0
		0.59		10.9045	11.344	11.0746	10.2625			0.7806			25	1
		0.6		10.2716	10.7894	10.9449	10.9684			0.16784			25	1
		0.6		10.0936	10.0706	11.2889	10.4144			0.15377			25	0
		0.61		11.6357	10.8179	11.3775	10.7227			0.18028			25	0
		0.62		10.3109	10.687	11.1663	9.8361			-0.38416			25	0
		0.63		10.9888	10.2539	10.577	11.0828			-0.58571			25	1
		0.63		10.3234	11.4565	10.853	10.4689			1.23318			26	1
		0.63		10.0475	10.9328	11.8936	11.4023			0.40934			26	1
		0.64		11.4989	9.80121	10.0376	10.6976			-0.02918			27	0
		0.65		11.2167	10.3001	10.7498	11.585			0.62508			27	0
		0.66		10.7773	10.1115	10.4636	10.3733			0.8921			27	0
		0.67		10.0268	10.9822	10.9878	8.85427			0.72337			28	0
		0.67		10.559	10.6565	10.8794	10.6858			0.00869			28	0
		0.67		11.5147	11.6982	10.4164	9.96674			0.22601			29	1
		0.68		11.0889	10.6375	10.9517	11.7492			1.45727			29	1
		0.68		10.1148	10.4324	10.1649	10.6884			0.9902			29	1
		0.69		11.5886	10.405	10.3776	10.4262			0.19369			29	0
		0.69		9.67587	11.1419	11.8569	11.5791			0.95327			29	1
		0.7		11.0481	10.665	10.5553	9.71844			1.05218			30	1
		0.72		9.98747	10.1973	11.0561	10.1414			0.24163			30	0
		0.73		9.32684	12.1377	9.71738	10.3943			1.56542			30	0
		0.74		9.59811	11.2951	11.0177	11.4639			1.33187			30	1
		0.74		9.24237	10.8545	11.4556	11.9026			1.25097			30	1
		0.75		11.1793	10.7274	10.7373	11.802			0.38176			31	0
		0.75		10.1527	10.7772	10.7898	11.3568			-0.43756			31	0
		0.77		10.3618	11.0251	11.7031	10.3908			0.02166			31	1
		0.77		10.9528	10.1799	10.5402	11.6972			0.45611			32	0
		0.77		10.1697	10.8441	11.47	11.0984			0.54663			32	1
		0.78		10.1882	10.7769	10.5682	10.5468			-0.07413			32	0
		0.78		9.70882	10.688	11.2535	11.9219			0.85186			32	1
		0.78		10.5868	11.7985	11.1093	11.0221			1.07776			33	1
		0.8		10.4395	11.4289	10.8376	11.1626			0.49131			33	1
		0.8		10.6461	10.1304	10.9389	12.829			1.86988			33	0
		0.8		10.5794	10.5999	10.1588	10.3859			1.44918			34	0
		0.8		9.63733	10.7302	10.0751	11.092			0.65634			35	0
		0.8		10.1281	10.2644	10.1826	11.2456			0.03448			35	1
		0.8		10.4406	10.0069	9.72433	11.513			0.96106			35	0
		0.8		9.91661	11.5862	10.0613	10.5086			0.7543			35	0
		0.8		9.63285	10.7572	10.7945	10.9445			0.67392			36	1
		0.8		10.609	9.97164	11.3935	11.0002			0.62824			36	0
		0.81		10.2392	9.70349	10.3998	12.453			0.19654			36	1
		0.82		10.6426	10.0767	9.99857	10.5037			0.59328			36	0
		0.82		10.8148	9.95361	10.716	11.1749			-0.09617			37	1
		0.83		11.0928	9.95676	10.7193	11.4267			0.20408			37	0
		0.84		10.9328	10.5321	10.604	10.4714			0.21482			37	1
		0.84		10.7697	9.84311	9.79285	11.0694			0.85336			37	1
		0.85		10.855	11.3437	10.4375	11.6122			0.03173			37	1
		0.86		10.8873	9.72192	11.059	11.3448			-0.12382			37	0
		0.86		10.8645	10.3459	10.7453	10.3863			-0.10685			37	1
		0.87		10.8894	10.3421	10.1805	11.7459			0.55357			38	1
		0.88		10.2468	10.0416	10.4852	11.7288			-0.22862			38	0
		0.88		11.7249	9.98606	10.1866	11.6555			0.55258			38	1
		0.88		9.87876	10.7912	10.2103	9.95764			1.33381			39	0
		0.88		11.0458	10.9401	10.3552	10.1493			0.60858			39	0
		0.89		11.1599	10.3574	11.4387	10.7729			0.79706			41	0
		0.89		10.7794	10.3008	11.3588	11.4315			0.47022			41	1
		0.89		11.3382	9.80699	9.91344	10.603			0.34318			41	0
		0.9		11.9979	10.1844	9.5158	11.1808			0.7145			41	1
		0.91		11.3025	11.2341	10.6989	11.5087			0.19415			42	0
		0.91		10.7656	11.3868	11.2322	11.6213			0.3284			43	1
		0.91		11.6951	10.9604	10.2355	12.7072			0.27364			43	0
		0.91		11.1963	10.0534	11.9062	11.9423			0.76416			44	1
		0.92		9.1613	11.2392	9.84989	11.4374			-0.03352			44	0
		0.94		10.2829	9.66767	11.2477	10.4856			-0.36834			45	0
		0.94		10.3995	10.8126	10.5685	11.1785			-0.65188			45	0
		0.95		11.5885	10.6816	9.45067	10.1208			1.23658			45	0
		0.95		10.1699	10.2989	11.8289	11.3352			0.00894			45	0
		0.96		10.734	9.71241	10.1856	11.5964			0.96353			45	1
		0.97		10.3534	11.4524	10.5804	11.2733			0.22527			45	0
		0.97		11.1137	9.98434	10.161	10.7421			2.6873			45	0
		0.99		10.4999	10.9453	9.8546	10.2305			-0.27255			46	1
		1		10.8127	10.0252	10.5351	11.6891			1.02857			46	0
		1		10.6458	11.367	10.6657	12.5734			0.3192			46	0
		1		9.89362	9.95519	11.5256	11.5237			0.86346			46	0
		1.03		11.2486	10.6127	11.3445	11.2495			0.37261			47	1
		1.04		10.8195	10.5139	10.5552	10.881			0.00772			47	0
		1.04		12.2764	9.78403	11.1064	11.5326			-0.28351			47	0
		1.04		10.5497	10.6423	10.712	11.2557			0.23449			48	1
		1.04		11.9056	10.9094	9.01006	11.3858			-0.28534			48	0
		1.06		10.407	10.2905	10.3395	11.6078			0.83537			48	0
		1.07		10.7481	10.2716	9.76788	11.3355			0.6451			49	0
		1.07		11.6103	9.85994	11.1931	10.1861			0.86702			49	0
		1.08		11.1868	10.9539	10.7057	10.8383			1.08328			50	0
		1.09		10.9296	10.98	11.0949	11.0307			-0.32533			50	0
		1.1		11.4404	10.6634	10.1269	10.0794			1.32134			50	0
		1.1		10.6944	11.2052	10.9798	9.82138			0.40657			50	0
		1.11		11.0448	10.3209	11.3267	10.7825			1.38059			50	0
		1.11		11.8767	11.6826	9.86469	11.6252			1.0888			51	1
		1.12		11.8729	10.4776	10.4522	11.6713			1.51815			51	0
		1.12		11.9611	10.6324	10.1675	8.50445			0.48058			51	0
		1.13		11.1123	10.4572	10.0388	9.75328			1.20727			51	0
		1.13		9.68737	10.4301	10.2595	11.0768			0.46947			51	0
		1.13		10.806	10.3426	10.6199	10.7553			0.72253			51	0
		1.13		10.5391	12.4378	10.9873	8.92419			0.37936			51	0
		1.13		11.8244	10.8527	9.87923	11.2773			-0.13756			52	0
		1.15		10.1024	10.0076	10.3632	12.0234			-0.22362			52	0
		1.15		9.18794	10.5686	10.0609	10.8477			0.46197			52	0
		1.16		10.7323	10.1588	10.3956	10.7608			1.13128			52	0
		1.16		10.3452	9.69522	11.1366	12.0903			0.3473			53	0
		1.16		10.3301	10.4135	11.73	12.2307			0.24471			54	0
		1.17		11.0294	11.142	11.2417	11.2734			-0.43282			54	0
		1.18		10.4927	10.4997	10.9558	9.7378			1.14546			55	1
		1.18		10.7098	10.6519	10.325	8.61392			1.57522			55	0
		1.18		10.958	10.6591	10.7598	10.0887			1.155			55	0
		1.2		8.94529	10.9293	10.3197	10.488			0.88655			55	1
		1.21		9.89746	11.2522	10.4907	10.5605			0.14634			56	0
		1.21		9.93547	11.0571	10.9657	9.90659			1.24662			56	0
		1.21		10.3525	9.29605	10.7571	11.7634			0.18679			56	0
		1.22		9.92972	11.5258	9.64618	10.0042			1.04448			56	0
		1.22		10.4346	10.4759	10.9243	11.7582			1.52723			57	1
		1.23		9.99646	10.7238	10.6276	10.5313			0.83976			57	0
		1.24		9.24125	10.4782	10.6178	11.0718			-0.05967			57	0
		1.25		8.60956	10.8772	10.102	10.665			0.30687			57	0
		1.25		10.8065	10.7044	11.1485	11.2125			-0.48942			58	0
		1.26		10.8246	10.4702	11.6716	11.274			0.96075			58	1
		1.26		10.2419	10.3767	11.5106	10.6242			0.23805			58	0
		1.27		9.69776	10.7783	10.7628	10.6652			0.86855			59	0
		1.27		10.533	9.85741	10.0159	10.4165			0.03884			60	0
		1.3		10.5762	9.62341	10.1628	10.6094			0.43271			60	0
		1.31		10.573	10.0768	10.9414	10.4094			0.67451			60	1
		1.31		10.1892	9.86548	10.7217	10.8522			1.52183			60	0
		1.31		10.5883	10.4983	10.656	10.7425			0.82419			60	1
		1.32		10.6247	10.644	11.5044	12.1311			0.68044			60	0
		1.32		10.1542	9.48295	10.8016	10.4755			0.56019			61	0
		1.32		10.6752	10.669	11.13	11.1806			0.48407			61	0
		1.34		10.061	10.056	10.9901	9.66206			0.11624			61	0
		1.37		10.8762	11.6863	10.1037	11.3333			0.36737			62	0
		1.38		9.61218	10.1101	10.5084	10.4155			0.03496			62	0
		1.38		10.3722	10.5767	11.6104	10.6452			0.76285			62	0
		1.38		9.61384	10.5071	12.1355	10.196			0.61969			62	0
		1.39		10.9455	11.1101	10.6983	10.4233			-0.53129			62	1
		1.4		9.62437	10.1386	11.4372	11.5839			0.00122			62	0
		1.4		10.0499	10.4329	10.4563	9.99876			0.8698			63	0
		1.41		10.9803	10.1633	10.4061	11.3015			-0.06411			64	0
		1.42		10.0694	10.4286	10.4408	10.645			-0.40401			64	0
		1.42		10.9343	10.1907	10.0365	11.4051			0.16546			65	0
		1.42		11.0623	10.3616	10.3971	10.611			1.49969			66	0
		1.43		10.788	10.2283	10.5437	10.6594			-0.61744			66	0
		1.44		10.8121	11.2577	11.9457	10.6827			-0.33546			67	0
		1.44		9.81228	10.2703	10.1961	11.5518			0.34216			67	0
		1.44		10.473	10.2833	12.5222	10.9795			1.23703			67	0
		1.45		11.0715	10.9422	10.8413	11.8621			1.68434			67	0
		1.48		9.347	10.9706	10.2528	12.0307			-0.43494			69	0
		1.48		10.3632	9.73988	9.60279	11.0868			0.36536			69	0
		1.49		10.0702	10.731	10.4646	11.3108			2.44507			69	0
		1.49		10.0487	10.3058	10.2224	11.3937			1.48367			69	0
		1.49		9.85981	10.4386	11.082	10.8289			0.18764			69	0
		1.51		10.826	10.3479	10.151	10.3211			-0.06723			70	0
		1.51		11.2173	10.9764	11.562	10.933			1.6296			71	0
		1.51		11.0474	10.909	10.4664	11.3448			0.90255			71	0
		1.51		10.5426	10.7717	10.4864	12.0661			1.31179			72	0
		1.52		10.8992	11.304	11.3001	10.9207			1.40297			72	0
		1.53		9.63974	11.373	10.7228	11.2238			-0.18256			72	0
		1.56		9.4762	10.7721	10.8461	10.3444			0.50785			72	0
		1.56		10.087	10.5228	9.47404	10.9291			-0.933			73	0
		1.57		10.6037	11.1435	11.875	10.1269			0.25033			73	0
		1.58		11.6296	11.4333	10.5597	11.563			0.68762			73	1
		1.58		10.1633	10.3222	10.1732	10.9612			1.13202			74	0
		1.58		9.57123	11.0043	11.1737	10.1518			0.61809			74	1
		1.59		10.6361	11.0346	10.3976	10.0187			0.47698			74	0
		1.59		9.51692	11.012	11.7988	10.0205			0.37437			74	0
		1.6		10.6482	10.4337	12.2463	10.6202			-0.36741			74	0
		1.6		11.8677	11.1674	11.4491	11.0847			-0.06244			74	0
		1.61		9.95859	10.7944	11.0452	11.0075			0.52103			75	0
		1.61		11.5528	11.2229	11.2337	11.9379						75	0
		1.62		11.0241	10.6646	11.5677	10.8756						75	0
		1.62		10.341	9.88514	10.8372	10.3926						76	0
		1.63		10.0775	10.2995	11.0167	11.3146						76	0
		1.64		10.484	11.4301	11.1688	11.959						76	0
		1.66		10.9298	11.7519	11.1122	10.5742						76	0
		1.68		10.8262	11.0946	10.4268	11.11						76	0
		1.68		10.2301	10.8873	11.5043	10.8654						76	0
		1.7		9.79727	10.8165	11.3031	10.4953						76	0
		1.7		10.5815	10.4747	11.7601	10.5434						77	1
		1.71		10.5067	10.5003	11.3005	9.72478						77	0
		1.73		9.7949	11.1684	11.3516	11.2033						78	1
		1.74		9.923	10.0752	11.3275	11.2773						78	0
		1.74		10.1534	11.2821	10.908	10.8143						78	0
		1.75		11.2594	11.2187	10.9439	11.6765						79	0
		1.76		10.3836	11.2746	12.0318	11.0799						80	0
		1.77		11.1087	11.0344	11.032							81	0
		1.77		10.6019	10.0957	10.3482							82	0
		1.77		10.6681	10.5715	10.0609							82	0
		1.79		9.94834	12.1887	10.2304							83	0
		1.8		11.0122	11.3319	10.6515							83	0
		1.81		11.0911	10.9262	9.99287							83	0
		1.81		10.5521	11.0468	11.1095							84	1
		1.82		10.6952	9.8035	10.6887							84	0
		1.84		11.1168	11.1301	10.0018							84	1
		1.85		9.73382	11.3314	11.1807							85	1
		1.86		10.9955	10.142	11.2516							85	0
		1.86		10.6658	9.66321	10.3714							85	0
		1.87		10.6302	11.2073	9.54165							85	0
		1.89		11.4414	10.1804	10.4844							86	0
		1.89		11.138	10.5427	10.5045							86	0
		1.89		10.1803	11.0733	10.42							87	0
		1.92		11.227	11.2813	11.6702							87	0
		1.93		11.0177	10.691	11.2634							87	0
		1.93			10.5939	10.4636							87	0
		1.93			11.6119	10.7241							87	0
		1.94			11.2066	11.6703							88	0
		1.95			10.6366	11.2194							88	0
		1.95			10.4263	10.015							88	0
		1.96			10.7828	10.9025							90	0
		1.96			11.7396	10.6714							90	0
		1.97			11.5672	9.70516							92	0
		1.98			10.9057	10.5688							93	0
		1.98			10.9779	10.3573							94	0
		2.01			10.8915	10.1526							94	0
		2.01			10.6644	10.3386							94	0
		2.08			11.0525	10.4987							95	0
		2.09			11.5857	9.41219							96	0
		2.09			10.2305	10.3268							96	0
		2.1			11.3493	9.10583							96	0
		2.1			10.6015	9.99813							96	0
		2.12			12.0884	9.35939							97	0
		2.12			11.5177	10.2981							97	0
		2.17			10.8781	11.7602							97	0
		2.17			10.8098	9.79816							97	0
		2.18			11.0749	10.5625							98	0
		2.2			10.0479	10.6138							99	0
		2.2			9.8187	11.8275							101	0
		2.21			10.3551	10.2902							102	0
		2.21			9.49291	11.0906							102	1
		2.22			10.5119	10.9667							103	0
		2.25			10.7284	10.9238							103	0
		2.32			10.0209	10.3179							106	0
		2.33			11.1685	11.0852							106	0
		2.4			10.3983	10.4691							106	0
		2.44			10.2178	10.2735							106	0
		2.46			11.1146	9.81767							106	0
		2.52			10.9247	9.83692							107	0
		2.53			10.3082	10.3011							107	0
		2.54			10.1785	11.4375							108	0
		2.56			10.7387	10.74							108	0
		2.64			10.5337	10.6471							108	0
		2.7			10.7767	10.003							109	0
		2.71			10.6729	9.86427							109	0
		2.74			10.5724	11.1989							109	0
		2.77			9.71715	10.7371							109	0
		2.82			10.1736	10.7182							109	0
		2.85			10.1752	11.2004							109	0
		2.88			10.6514	11.1291							110	0
		3.08			10.4803	10.0534							111	0
		3.1			11.5524	11.0429							113	0
		3.21			9.89729	10.9513							113	0
		3.33			9.25388	11.0053							113	0
		3.73			9.87445	10.7137							114	0
		3.79			10.04	11.3296							114	0
		3.83			10.0733	11.0392							114	0
		3.83			9.81921	10.6836							115	1
		3.89			10.0787	10.8029							116	0
		3.94			9.89794	10.6321							116	1
					10.2635	10.5138							116	0
					9.87136	10.2644							117	0
					10.7252	10.7775							117	0
					9.69836	10.9976							118	0
					9.8553	11.2629							119	0
					9.89162	10.0381							120	0
					9.39071	10.6542							120	0
					9.84766	11.1779							120	0
					10.4179	10.5241							120	0
					9.29924	10.1464							122	0
					11.3838	11.3634							122	0
					10.5543	10.8869							123	0
					10.8924	10.3916							124	0
					10.7991	10.9146							125	0
					10.4196	11.0582							126	0
					10.2382	11.1783							126	0
					10.7717	10.3078							127	1
					12.0505	10.7542							127	0
					11.1356	10.9231							127	0
					10.2188	11.3094							128	0
					9.99556	11.1103							128	0
					10.9996	10.6369							129	0
					10.4924	10.8044							129	0
					11.3892	10.3843							130	0
					10.2679	10.0153							130	0
					10.502	10.2083							131	0
					10.2172	10.8065							131	0
					10.3734	10.6614							132	0
					10.2714								133	0
					10.7792								133	0
					10.8728								133	0
					10.4884								135	0
					10.3864								135	0
					10.8994								136	0
					10.6973								140	0
					10.6353								141	0
					10.9292								144	0
					10.7393								146	0
					11.3271								148	0
					9.35948								151	0
					9.71231								151	0
					10.8554								151	0
					10.9512								153	0
					11.403								153	0
					10.6092								155	0
					10.7426								156	0
					11.1727								161	0
					9.7277								161	0
					10.0744								168	0
					10.4654								169	0
					10.714								181	0
					10.693								185	0
					11.1576								186	0
					10.7408								186	0
					10.4927								187	0
					11.1811								190	0
					10.5363								193	0
					10.2913								195	0
					12.4951								199	0
					10.4724								0		1
					11.1622								1		1
					9.81481								1		1
					11.2097								3		1
					11.7984								3		1
					10.5272								4		1
					11.5804								4		1
					10.6096								4		1
					9.63219								5		1
					11.125								6		1
					10.2331								6		1
					9.95913								6		1
					10.0394								7		1
					10.3915								7		0
					10.8906								8		1
					9.85989								8		1
					11.6116								8		1
					10.4992								9		1
					10.8073								9		1
					10.2178								9		1
					9.9399								9		1
					10.7989								9		1
					11.1499								10		1
					10.2213								10		1
					10.3904								10		1
					11.3947								10		1
					10.0556								10		1
					10.5468								10		1
					9.75713								10		1
					10.9735								11		1
					10.8158								11		0
					10.4396								11		1
					9.93926								11		1
					11.847								12		1
					10.0788								13		1
					10.6892								13		1
					10.6079								13		1
					11.0168								13		1
					10.7253								13		1
					10.3535								13		1
					10.7006								14		0
					10.503								14		1
					10.6216								14		1
					9.90709								14		1
					10.3917								15		1
					9.92071								15		1
					11.0682								15		1
					11.8138								16		1
					10.575								16		1
					9.94051								17		1
					10.7889								17		1
					10.4116								17		1
					11.1384								17		1
					10.3697								17		1
					10.2242								18		1
					10.4992								18		1
					10.0685								18		1
					11.12								18		1
					11.3417								19		1
					9.86721								20		0
					10.6857								21		1
					10.6442								21		0
					11.5724								22		1
					10.1576								22		0
													22		1
													23		1
													23		1
													23		0
													24		0
													24		0
													24		0
													25		1
													25		1
													25		0
													25		0
													25		0
													26		0
													26		0
													27		1
													27		1
													30		0
													30		0
													30		0
													30		0
													33		0
													34		1
													35		1
													35		0
													36		0
													36		0
													36		1
													36		0
													36		1
													37		0
													37		0
													39		0
													39		0
													40		1
													41		0
													43		0
													43		0
													44		1
													44		0
													44		0
													45		0
													45		0
													47		1
													48		0
													50		1
													50		0
													51		0
													54		0
													54		0
													55		0
													56		0
													57		0
													58		0
													58		0
													58		0
													59		1
													60		1
													60		0
													60		0
													66		0
													66		0
													68		0
													68		0
													74		0
													74		0
													77		0
													79		0
													82		0
													82		0
													84		1
													85		0
													85		0
													86		0
													87		0
													87		0
													89		0
													89		0
													89		0
													90		0
													93		0
													94		0
													95		1
													95		0
													97		0
													98		0
													101		0
													102		0
													106		0
													108		0
													108		0
													114		0
													114		1
													119		0
													120		0
													123		0
													126		1
													127		0
													129		0
													134		0
													134		0
													138		0
													141		0
													176		0
													191		0
													203		0
													205		0
													205		0

## Sheet: Figure1G-L
Fig.1G		NC	NC	NC	#1	#1	#1	#2	#2	#2
	1	0.952381	1.02381	1.04762	0.928571	0.97619	1.02381	0.931034	0.965517	1.13793
	2	2.85714	2.90476	2.69048	1.54762	1.47619	2.02381	1.13793	0.655172	1.2069			Fig.1J
	3	3.26191	3.28571	3.16667	1.5	1.38095	1.26191	1.96552	1.51724	1.55172
	4	5.2381	4.80952	4.85714	2.61905	2.28571	2.09524	2.48276	2.2069	2.27586
Fig.1H	NC	NC	NC	#1	#1	#1	#2	#2	#2
	9.5	10.5	11.1	21.5	21.9	25.2	27.2	26.5	29.4
Fig.1I
	NC	NC	NC	#1	#1	#1	#2	#2	#2
	7.1	7.9	7.9	24	22.1	21.5	19.7	19.4	17.6
Fig.1L	Days	NC	NC	NC	NC	NC	NC		#1	#1	#1	#1	#1	#1	#1
	10	0	0	0	0	1	2		0	0	0	0	0	0	0
	14	23	21	9	12	13	18		2	1	0	0	0	0	0				Data from independently repeated experiments
	18	34	56	54	33	18	21		8	8	4	0	0	0	0				Figure 1g	shRNA-NC			shIDH2-#1			shIDH2-#2
	21	25	68	13	34	35	22		12	2	0	0	0	0	0				1	1.05412	0.99331	0.952767	0.992877	0.884956	1.12238	0.827579	1.16378	1.00861
	25	56	16	47	19	59	21		6	8	1	0	0	0	0				2	1.86499	1.76363	1.90553	1.27347	1.07921	1.18714	1.03447	1.11206	0.775855
	28	32	63	78	40	32	33		12	16	4	0	0	0	0				3	3.87188	3.18265	3.38536	2.37427	2.50378	2.48219	1.93964	2.61205	3.36204
	31	81	58	40	38	32	40		19	16	4	0	0	0	0				4	7.48024	7.27752	7.23698	3.66933	4.18735	4.1226	4.70686	4.68099	3.41376
	35	100	88	34	35	24	37		24	20	2	0	0	0	0								#1 vs NC			#2 vs NC
	38	150	112	70	32	34	38		32	30	2	0	0	0	0							p value	4.91817e-05			0.00211065
	42	210	118	110	63	32	34		55	62	4	0	0	0	0				Figure 1h
	46	230	142	126	63	35	42		60	50	45	0	0	0	0					shRNA-NC			shIDH2-#1			shIDH2-#2
																				8.04	7.97	7.77	12.83	12.11	13.56	12.85	12.99	11.84
																							#1 vs NC			#2 vs NC
																						p value	0.000325411			0.000236907
																			Figure 1i
																				shRNA-NC			shIDH2-#1			shIDH2-#2
																				6.67	6.52	6.58	13.61	12.58	12.84	12.75	11.36	12.04
																							#1 vs NC			#2 vs NC
																						p value	3.30748e-05			0.000172878
																			Figure 1j

## Sheet: Figure2
Fig.2A	NC	#1	#2				Data from independently repeated experiments
	1.00859	2.45252	1.86174				Figure 2a	shRNA-NC	shIDH2-#1	shIDH2-#2		Figure 2b	shRNA-NC	shIDH2-#1	shIDH2-#2
	0.988041	2.76631	2.13178					1.07288	1.35976	1.39125			0.949972	1.68003	1.40936
	1.07337	2.68588	2.05066					0.870253	1.43975	1.2614			1.05175	1.90181	1.19142
Fig.2B	NC	#1	#2					1.0571	1.2272	1.32129			0.998275	1.76764	1.31826
	1.09563	1.54371	1.78269						#1 vs NC	#2 vs NC				#1 vs NC	#2 vs NC
	0.924322	1.61121	1.54371					p value	0.0189828	0.0124383			p value	0.000381406	0.0117334
	0.980045	1.45819	1.65462
Fig.2C	NC	#1
	0.867127	1.76037
	0.765284	1.97474
	1.43477	2.4116
	1.21903	6.99499
	0.321854	4.03286
	1.39306
Fig.2E	NC	#1	#2
	0.962988	1.49821	1.36279
	1.0325	1.66388	1.51056
	1.0294	1.61722	1.35298
Fig.2F	NC	#1	#2
	0.981283	1.87537	1.98674
	1.01524	1.88017	1.9229
	1.02456	1.91863	1.8699
Fig.2G	NC	#1	#2
	1.06384	1.3097	12.8048
	0.913381	1.24302	12.0506
	1.02051	1.13914	11.7722
Fig.2H	NC	#1	#2
	1.04666	2.30459	4.06347
	0.96939	2.06074	3.15474
	0.984004	1.97671	2.86692
Fig.2I	NC	#1	#2
	0.941752	1.49518	2.24995
	1.07613	1.4894	2.39753
	0.9801	1.7031	2.15419
Fig.2J	NC	#1	#2
	0.50966	0.56956	0.53546
	0.51342	0.57466	0.53832
	0.51838	0.5701	0.5362
Fig.2K	NC	NC	NC	#1	#1	#1	#2	#2	#2
Isocitrate/a-KG	1.05422	1.00515	0.94063	0.75771	0.63626	0.65917	0.91182	0.85238	0.89322
Citrate/a-KG	1.0078	1.01233	0.979864	0.8364	0.8158	0.82782	0.93641	0.93328	0.93473

## Sheet: Figure3
Fig.3A	NC	#1	#2										Data from independently repeated experiments
	0.973236	1.50196	1.97689										Figure 3a	DMSO	Dimethyl-KG		Figure 3b	DMSO			Dimethyl-KG			Figure 3c	DMSO			Dimethyl-KG
	0.973236	1.62713	1.75723											0.922309	1.75866		1	1.73	1.86	1.53	1.1	1.22	1.34	1	1.21	1.42	1.19	1.11	1.05	0.88
	1.05109	1.39468	2.1566											1.0611	1.50742		2	3.59	3.25	3.31	1.13	1.04	1.37	2	2	2.23	1.79	1.41	1.52	1.57
Fig.3B	days	DMSO	DMSO	DMSO	DM-a-KG	DM-a-KG	DM-a-KG	Oct-a-KG	Oct-a-KG	Oct-a-KG				1.01669	1.58279		3	6.96	7.17	7.39	2.88	2.38	2.69	3	3.57	3.71	3.42	2.09	1.82	2.19
	1	2.02	2.11	2.12	2.02	2.11	2.12	2.02	2.11	2.12				p value	0.00191644		4	9.23	9.98	8.15	3.87	4.2	3.67	4	4.77	4.96	4.34	2.88	2.5	2.74
	2	2.02	2.19	2.53	2.02	1.75	1.75	1.18	1.09	1.47												p value	0.000710068						p value	0.000758494
	3	2.88	2.72	2.6	1.68	1.7	1.88	0.6	0.7	0.9
	4	3.5	3.1	2.7	1.4	1.2	1.1	0.2	0.1	0.3
Fig.3C	days	DMSO	DMSO	DMSO	DM-a-KG	DM-a-KG	DM-a-KG	Oct-a-KG	Oct-a-KG	Oct-a-KG
	1	0.8	0.7	0.9	0.8	0.7	0.9	0.8	0.7	0.9
	2	1.56	1.2	1.4	1.22	0.77	1.34	1.03	0.97	0.76
	3	1.4	1.2	1.6	0.6	0.4	0.5	0.3	0.4	0.3
	4	2.5	2.9	3	0.8	0.7	0.9	0.6	0.5	0.7
Fig.3E	time(min)	0mM		1mM		4mM		8mM
		Mean	SD	Mean	SD	Mean	SD	Mean	SD
	1.3	80.8	6.7	42.3	5.9	36.6	2.7	22.7	2.9
	7.8	76.2	6.9	37.6	4.6	35	1.7	21	3.2
	14.3	75.2	6.8	35.4	4.3	33.8	1.8	20.7	3.2
	20.9	27.1	1.3	17.7	5.1	19.6	2	13.7	3
	27.4	26.1	2.4	15.6	4.1	18.8	1.7	9.8	2.3
	33.9	25.3	2.3	15.5	4.3	17.7	0.8	10.2	2.7
	40.5	147.7	15	76.5	7.9	57.9	7.1	31.9	3.7
	47	136.9	15.9	70.8	10.2	59.3	6.9	33.5	2.2
	53.5	127.6	16.1	63.5	8.7	56.3	6.3	31.1	5.4
	60.1	16.2	2.2	8.8	6.4	11	0.7	5.2	3
	66.7	17.9	1.4	9.3	4.8	10.6	0.8	6.2	1.7
	73.2	17.9	2.1	9.6	4.9	10.8	0.8	6.1	1.6
Fig.3F	time(min)	0mM		1mM		4mM		8mM
		Mean	SD	Mean	SD	Mean	SD	Mean	SD
	1.3	79.9	7.4	70.3	5.7	42.7	3.2	23.4	3.2
	7.8	75.3	7.7	66.5	4	36.8	5.3	21.5	5.5
	14.3	77	7.6	68.1	4.3	39	4.7	23.8	4.9
	20.9	126.4	9.3	90.2	8.5	55.7	6.1	36.4	6.6
	27.4	128.3	10.6	92.4	7.3	59.9	5.1	38.3	7.4
	33.9	127.2	11.9	93.2	7.1	61.1	4.7	40.3	8.3
	40.5	122.6	12	91.8	5.5	67.5	8.4	45	7.8
	47	117.5	10.1	85.7	5.5	66.9	6.4	45.7	7.3
	53.5	116.8	10	85.3	6.1	66.1	5.8	46.3	8.9
	60.1	133	11.8	93.9	6.3	61.8	6.3	46	7.4
	66.7	127.4	10.3	90.9	5.3	65	7.5	45.7	7.7
	73.2	126.5	11.5	91	5.1	65.5	7.6	46.7	8.8
Fig.3G	0	1mM	2mM	4mM	8mM
	1.01589	0.434504	0.354701	0.357375	0.243563
	0.993646	0.516037	0.359523	0.353201	0.227779
	0.992465	0.391118	0.320958	0.340249	0.24756
Fig.3H	time(min)	0mM		1mM		4mM		8mM
		Mean	SD	Mean	SD	Mean	SD	Mean	SD
	1.3	27.6	4.9	53.7	7.4	43.1	8.9	39.3	3.8
	7.8	25.6	4.3	48.8	5.3	39	7.6	36.1	3.3
	14.3	25.4	4	48.4	5	38.9	8.9	35.9	4
	20.9	12.2	1.7	18.7	1.5	18.2	5.5	16.1	2
	27.4	11.4	1.7	17.6	1.3	16.7	5.9	15.9	2.4
	33.9	11.3	1.4	16.4	1.2	16.1	7	15	2.6
	40.5	63.3	13.1	107.4	16.2	86.3	21.8	82.9	9.1
	47	54.1	10.5	97.8	13.6	81.4	19.2	78.3	9.1
	53.5	51.6	10.1	94.2	13.9	79	19	76	9.2
	60.1	6.9	1.5	12.1	2.9	12.5	6.4	11	2
	66.7	7.2	1.5	11.6	0.6	12.9	7.4	10.8	2.7
	73.2	7.5	1.5	11.3	0.6	12.7	7.1	10.9	2.4
Fig.3I		0mM		1mM		4mM		6mM
	time(min)	Mean	SD	Mean	SD	Mean	SD	Mean	SD
	1.3	76.8	6.9	81	10.8	80.8	7	70.5	10.1
	7.8	75.4	6.4	78.2	9.7	75	6.2	68.3	11.5
	14.3	78.1	6.7	79.5	9.9	76.1	6.2	68.8	11.5
	20.9	115.7	10.9	107.1	13.7	98.1	8.6	86.9	14.9
	27.4	116.5	10.3	108.5	12.9	100.3	8.6	87.3	14.5
	33.9	116.3	9.9	107.5	12.7	99.6	8.6	87.3	14.8
	40.5	79.2	6.6	78.6	9.6	74	7.2	66.8	10.4
	47	83.3	7.3	82.9	9.7	77.1	7.4	68.7	10.1
	53.5	86.8	7	85.4	10	78.7	7.8	70.1	12.2
	60.1	109.3	9.9	102.5	13.3	92.5	8	81.8	15.3
	66.7	101.7	9	97.3	12.7	88.1	7.7	77.2	14.1
	73.2	98.9	7.6	95	12.3	86.5	7.8	75.9	14.3
Fig.3J	0	1mM	2mM	4mM	8mM
	0.915923	0.58066	0.602086	0.602086	0.395211
	1.02869	0.491595	0.717711	0.548034	0.43631
	1.05132	0.610864	0.548034	0.614556	0.30995
Fig.3K		NC		#1		#2
	time(min)	Mean	SD	Mean	SD	Mean	SD
	1.3	170.8	22.6	62.3	42.5	102.2	8
	7.8	156.3	18	67.9	26.2	94.1	10.2
	14.3	154.2	17.4	66.3	24.8	88.2	8
	20.9	53.2	10.9	31.8	12.2	47.4	5.9
	27.4	49.9	7.7	31.1	11.2	49.2	4.3
	33.9	50.8	8.1	30.2	11.3	46.6	3.5
	40.5	308.1	32.5	85.2	45.5	166.3	9.2
	47	301.7	37.1	86.9	54.1	159.5	4.5
	53.5	302.1	40	90.5	50.6	154.9	7
	60.1	42.9	13.4	26	7.1	31.4	5.2
	66.7	41.5	10.5	20.6	14.7	32.9	3
	73.2	39.7	11.3	19.3	13.8	31.4	3.9
Fig.3L		NC		#1		#2
	time(min)	Mean	SD	Mean	SD	Mean	SD
	1.3	141.5	27.4	132	45.9	114.8	53.4
	7.8	135.4	31.4	116.1	32.7	82.8	42.1
	14.3	144.1	33.7	121.7	38.7	94.6	44.6
	20.9	235.3	54.3	170.8	43.9	97.5	49.1
	27.4	231.1	39.9	171.2	44.9	115.3	51.8
	33.9	222.7	40.9	169.2	50	128.4	51.2
	40.5	165.1	35.8	153.4	37.3	119.1	50.7
	47	178.3	30.6	159.6	40	129.1	48.2
	53.5	183.2	30.8	161.4	48.5	138.4	48.2
	60.1	238.3	45.7	163.6	45.1	122.1	53.1
	66.7	214.6	35.4	177	43	130.5	51.1
	73.2	210.7	37.2	181.8	45.8	141.7	51.8
Fig.3M	NC	#1	#2
	1.14057	0.378343	0.474236
	1.01528	0.476688	0.348138
	0.845202	0.196986	0.384943
		NC		#1		#2
Fig.3N	time(min)	Mean	SD	Mean	SD	Mean	SD
	1.3	119.1	14	84	9.4	35.5	15.6
	7.8	115.5	15.5	75.3	11.8	20.5	13.5
	14.3	112	18.3	73.9	7.6	20.9	14.1
	20.9	73.9	25.9	41.7	7.3	15.5	14.5
	27.4	69.9	21.8	48.5	6.5	16.8	12.6
	33.9	68.9	23.6	47.4	5.1	15.6	14.9
	40.5	140.3	13.9	89	7	25.3	18
	47	135.3	12.2	87	1.8	20.3	19.6
	53.5	134	15.8	87.7	6.1	26	25.9
	60.1	66	28.9	37	12.4	22.2	17.2
	66.7	62.6	29.7	43.1	9.3	27.8	21.3
	73.2	56.3	26.4	38.7	12.1	21.4	14.8
		NC		#1		#2
Fig.3O	time(min)	Mean	SD	Mean	SD	Mean	SD
	1.3	274.9	21.1	200.3	23.2	47.8	25.5
	7.8	249	6.4	165.7	34.9	9.3	23
	14.3	266.2	8.9	181.5	35.6	24.4	22.6
	20.9	331.6	4.8	213	21.3	23.2	22.1
	27.4	324.1	6.2	225.8	25.7	25	14.9
	33.9	324.1	0.2	231.1	24.8	32.2	16.1
	40.5	297.9	10.3	187.8	16.2	14.7	20.3
	47	296.3	0.2	201.4	19	30.9	18.6
	53.5	308.7	0.2	221.4	24.2	56.3	22.2
	60.1	322.9	7.4	212.3	19.4	14.6	24.6
	66.7	312	2.3	212.5	22	22.3	16.5
	73.2	311.4	3.9	216.2	23.4	29.9	17.8
Fig.3P
	NC	#1	#2
	0.926118	0.754353	0.224941
	1.10188	0.814118	-0.03482
	0.971765	0.706353	0.191529

## Sheet: Figure4
Fig.4A B			4A	4B							MDA-231 (4A)						Fig.4C			IDH2-sh#2		shRNA NC
								This actin gel was run in parallel with the above HIF1a gel
										HCC38 (4B)
	4A			4B
This actin gel was run in parallel with IDH2 as a separate gel, and
MDA231 samples were accudentally loaded on the left side.								This actin gel was run in parallel with the HIF1a gel above
Fig.4D		NC	NC	NC	NC	NC		#1	#1	#1	#1
	HIF1	0.815844	0.974234	1.05423	1.21182	0.945687		0.703551	0.59112	0.467311	0.563034
	ALDOA	1.07014	0.923597	0.822951	0.860414	1.31915		0.697536	0.572609	0.577115	0.698587					Data from independently repeated experiments
	LDHA	1.2022	1.00154	0.646508	0.546094	1.60884		0.224193	0.340688	0.287708	0.31451					Figure 4h	MDA-MB-231											BT549
																	DMSO			PX-478 (10μM)			PX-478 (20μM)					DMSO			PX-478 (10μM)			PX-478 (20μM)
Fig.4E		NC	NC	NC	#1	#1	#1	#2	#2	#2						1	4.24	4.05	3.82	4.45	4.1	4.17	2.3	2.62	2.56		1	2.67	2.77	3.82	1.86	1.66	2.19	2.4	2.09	1.74
	ALDOA	0.994716	1.01441	0.995516	0.629625	0.641237	0.809447	0.618982	0.628235	0.62133						2	10.7	11	8.7	6.1	5.2	7.5	3.9	3.6	5.1		2	5.63	7	5.92	2.81	3.75	3.42	3.96	3.17	3.09
	LDHA	0.922451	1.23551	0.847748	0.520893	0.413813	0.28224	0.206688	0.211325	0.206354						3	16.4	14.8	13.3	8.9	7.5	10.4	8.5	5.3	9.2		3	10	12.5	13.6	6.85	6.05	6.24	0.61	0.53	0.47
																4	22.3	25.5	26.7	13.7	14.8	11.4	10.4	8.3	7.7		4	16.8	19.9	17	8.4	7.1	7.6	0.83	0.77	1.04
Fig.4F		NC	NC	NC	#1	#1	#1	#2	#2	#2											p value	0.00221204		p value	0.000489742						p value	0.000678219		p value	7.12781e-05
	HIF1	0.90104	0.889305	1.24271	0.70622	0.78051	1.03987	2.41031	0.828958	3.65652							HCC38
																	DMSO			PX-478 (10μM)			PX-478 (20μM)
Fig.4G																1	6.25	6.35	6.85	5.95	5.55	5.3	3.45	5.4	4.15
																2	8.35	11.05	9.3	5.6	5.75	4.95	3	3.65	3.55
																3	16.7	18.8	16	7.15	7.95	6.1	5.6	6.3	5.15
																4	24	21.7	24.5	12.05	10.55	10.35	5.7	5.15	6.8
																					p value	0.000256816		p value	5.97568e-05
																Figure 4a				Figure 4b
																											Figure 4g
Fig.4H	MD231
Days	DMSO			PX-478 (10M)			PX-478 (20M)
1	16	12	12	12	15	13.6	12	15	13.6
2	28	30	24	19	18	15	14	16	18
3	53	51	48	22	21	18	13	12	20
4	65	75	77	32	26	23	16	15	12
	BT549
Days	DMSO			PX-478 (10M)			PX-478 (20M)
1	28	27	23	25	28	30	30	33	26
2	35	36	39	30	24	28	19	20	15
3	45	49	51	22	29	23	19	17	21
4	62	64	68	33	30	35	22	18	15
	HCC38
Days	DMSO			PX-478 (10mM)			PX-478 (20mM)
1	10	11	13	9	10	12	9	14	12
2	15	12	14	11	9	9	12	15	13.6
3	22	26	24	14	15	13	11	13	11
4	30	32	28	20	18	17	13	14	16

## Sheet: Figure5
Fig.5A	left			right			Fig.5E	Survival	IDH2-Low	IDH2-High		Fig.5F	primary	lung	bone	liver
	1832	152	83	226	12	9		201	0				0.828088	1.05234	1	1.13163
	1766	124	69	248	15	11		201	0				0.804626	0.891415	1.12886	1.20697
	1848	131	61	281	22	7		201		0			0.775742	1.11359	0.948159	1.38288
								199		0
								198		0
								197	0
Fig.5B	NC	#1		Fig.5C				197	0				Data from independently repeated experiments
	2.15418	0.0397534			Vector	IDH2		196	0
	2.3363	0.052367			0.099513	1.35533		195	0				Figure 5d
	1.89851	0.0424286			0.939708	2.89007		195		0
	0.719206	0.382387			0.798498	2.92739		194	0
	0.552412	0.0280187			0.352262	10.3933		194	0
	0.25925	0.475438			1.77086	6.26229		193		0
					0.325652	3.72842		192	0
								192	0
Fig.5D								191		1
								191		0
								191		0
								191		0
								190	0
								190		0
								189	0
								189	0
								189		0
								189		0
								188	0
								187	0
								187	0
								187	0
								186	0
								186	0
								186		0
								186		0
								186		0
								186		0
								186		0
								185	0
								185	0
								185	0
								184	0
								184		0
								183	0
								182		0
								181	0
								181	0
								181		0
								181		0
								180	0
								178	0
								177	0
								177		0
								176	0
								176		0
								176		0
								174	0
								174	0
								174		0
								174		0
								172	0
								172		0
								171		0
								170	0
								170	0
								170	0
								170		0
								170		0
								169	0
								169	0
								169		0
								169		0
								168	0
								168	0
								167	0
								167		0
								166	0
								165	0
								165		0
								165		0
								165		0
								165		0
								164	0
								164	0
								163	0
								163	0
								163		0
								162	0
								161	0
								161	0
								160		0
								160		0
								160		0
								160		0
								159	0
								159	0
								159	0
								159		0
								159		0
								159		0
								158	0
								158	0
								158		0
								158		0
								158		0
								157	0
								157		0
								156	0
								155	0
								155	0
								155		0
								154		0
								154		0
								154		0
								154		0
								153	0
								153	0
								153		0
								153		0
								153		0
								153		0
								153		0
								152	0
								152	0
								152	0
								152	1
								152		0
								152		0
								152		0
								152		0
								151	0
								151	0
								151	0
								151	0
								151		1
								151		0
								151		0
								151		0
								150	0
								150	0
								150		0
								150		0
								150		1
								149	0
								149	0
								149		0
								149		1
								149		0
								148	0
								148	0
								148		0
								148		0
								148		0
								147	0
								147	0
								147	0
								147		0
								147		0
								147		0
								146	0
								146		0
								146		0
								146		0
								146		0
								145	0
								145	0
								145	0
								145	0
								145		1
								145		0
								145		0
								144	0
								144	0
								144	0
								144		1
								144		0
								143	1
								143	0
								143	0
								143	0
								143	0
								143		0
								143		1
								143		0
								142	0
								142	0
								142	0
								142	1
								142	0
								142	0
								142		0
								141	0
								141	0
								141	0
								141	0
								141	0
								141	0
								141	0
								141		0
								141		0
								140	1
								140	0
								140		0
								140		0
								140		0
								139	0
								139	0
								139		0
								139		0
								139		0
								139		0
								139		0
								138	0
								138		0
								138		1
								138		0
								138		0
								138		0
								137		0
								137		0
								137		1
								137		0
								136	0
								136		0
								136		0
								136		0
								135	0
								135	0
								135		0
								135		0
								134	0
								134	0
								134	0
								134		0
								134		0
								134		0
								134		0
								134		0
								134		0
								134		0
								134		0
								133	0
								133	0
								133	0
								133	0
								133	0
								133	0
								133	0
								133	0
								133		1
								133		1
								133		0
								133		0
								133		0
								133		0
								133		0
								133		0
								132	0
								132	0
								132	0
								132	0
								132	0
								132		0
								132		0
								132		0
								132		0
								132		0
								132		0
								132		0
								132		0
								132		0
								132		0
								132		0
								132		0
								131	0
								131	0
								131	0
								131		0
								130	0
								130	0
								130	0
								130	0
								130		1
								130		0
								130		0
								130		0
								130		0
								130		0
								129	0
								129	0
								129	0
								129		0
								129		0
								129		0
								128	0
								128	0
								128	0
								128		0
								128		0
								128		0
								127	0
								127	0
								127	0
								127	1
								127	0
								127	0
								127		0
								127		0
								126	0
								126	0
								126		0
								126		0
								126		0
								126		0
								126		0
								126		0
								126		0
								126		0
								125	0
								125	1
								125	0
								125	0
								124	0
								124	0
								124	0
								124	0
								124	0
								124		0
								124		0
								124		0
								124		0
								124		0
								123	0
								123	0
								123	0
								123	0
								123	0
								123		0
								122	0
								122	0
								122	0
								122	0
								122	0
								122	0
								122		0
								122		0
								122		0
								122		0
								122		1
								122		0
								122		0
								122		0
								122		0
								122		0
								121	0
								121		0
								121		0
								121		0
								121		0
								121		0
								120	0
								120	0
								120	0
								120	0
								120	0
								120	0
								120	0
								120	0
								120	0
								120	0
								120	0
								120		0
								120		0
								120		0
								120		0
								120		0
								120		0
								119	0
								119	0
								119	0
								119	0
								119	0
								119		0
								119		0
								118	1
								118	0
								118	0
								118	1
								118	0
								118	1
								118		0
								118		1
								118		0
								118		0
								118		0
								118		0
								118		0
								117	0
								117	0
								117	0
								117	0
								117	0
								117	0
								117		0
								117		0
								117		0
								117		0
								117		0
								117		0
								117		0
								116		0
								116		0
								116		1
								116		0
								115	0
								115	0
								115	0
								115	0
								115	0
								115		0
								115		0
								115		0
								115		0
								114	0
								114	0
								114	0
								114	0
								114	0
								114	0
								114	0
								114	0
								114	1
								114	0
								114	0
								114		0
								114		0
								114		0
								113	0
								113	0
								113	0
								113	0
								113	0
								113	0
								113	0
								113	0
								113		0
								113		0
								112	0
								112	0
								112	0
								112	0
								112	0
								112	0
								112		0
								112		0
								112		0
								112		0
								112		0
								112		0
								112		0
								112		0
								111	0
								111	1
								111	0
								111	0
								111	0
								111	0
								111		0
								111		0
								111		0
								111		0
								110	1
								110	0
								110	0
								110	0
								110		0
								110		0
								110		0
								110		0
								109	0
								109	0
								109	0
								109	0
								109	0
								109		0
								109		0
								109		0
								109		0
								108	0
								108	0
								108	0
								108	0
								108	0
								108		0
								108		0
								108		1
								108		0
								108		0
								108		0
								107	0
								107	0
								107	1
								107	0
								107		0
								107		0
								107		0
								106	0
								106	0
								106	0
								106	0
								106		0
								106		0
								106		0
								106		0
								106		0
								106		0
								106		0
								106		0
								105	0
								105	0
								105	0
								105	0
								105	0
								105		1
								105		0
								104	0
								104	1
								104	0
								104	0
								104	0
								104	0
								104	0
								104		0
								103	0
								103	0
								103	0
								103	0
								103	0
								103	0
								103	0
								103	0
								103		0
								103		0
								103		0
								103		0
								102	0
								102	0
								102	0
								102		1
								102		0
								102		0
								101	0
								101	0
								101	0
								101	0
								101	0
								101	0
								101		0
								101		0
								101		0
								100	0
								100	0
								100	0
								100	1
								100	0
								100	0
								100		0
								100		0
								100		0
								100		0
								99	0
								99	0
								99	0
								99	0
								99	0
								99	0
								99		0
								99		0
								99		0
								99		0
								98	0
								98	0
								98	1
								98	0
								98		0
								98		0
								98		0
								98		1
								98		0
								97	0
								97	0
								97	1
								97	0
								97	0
								97	0
								97	0
								97	0
								97	0
								97	0
								97	0
								97		1
								97		0
								97		0
								97		0
								96	0
								96	0
								96	0
								96		0
								96		0
								96		0
								96		0
								96		0
								95	1
								95	0
								95	1
								95		0
								95		1
								95		0
								95		0
								95		0
								94	0
								94	0
								94	0
								94		0
								94		1
								94		0
								94		0
								93	0
								93	0
								93	0
								93	0
								93	0
								93	0
								93		0
								93		0
								93		0
								93		0
								93		0
								92	0
								92	0
								92		0
								92		1
								92		0
								92		0
								91	0
								91	0
								91	0
								91	0
								91		0
								91		0
								90	0
								90		0
								90		0
								90		0
								90		0
								90		0
								89	0
								89		0
								89		0
								89		0
								88	1
								88	0
								88	0
								88	0
								88	0
								88	0
								88	0
								88		0
								88		0
								88		0
								87	0
								87	0
								87	0
								87	0
								87	0
								87	0
								87	0
								87		0
								87		0
								87		0
								87		0
								87		0
								87		1
								87		0
								86	0
								86	0
								86	0
								86	0
								86	0
								86	0
								86	1
								86		0
								86		0
								86		0
								86		0
								86		0
								86		0
								85	1
								85	1
								85	0
								85	0
								85	0
								85	0
								85	0
								85	0
								85	0
								85		0
								85		0
								85		0
								85		0
								85		0
								85		1
								84	0
								84	0
								84	0
								84	0
								84	0
								84	1
								84		0
								84		0
								84		0
								84		0
								84		0
								84		0
								84		0
								84		0
								84		0
								84		0
								83	0
								83	0
								83	0
								83	0
								83	0
								83	0
								83	0
								83		0
								83		0
								83		0
								83		0
								83		0
								82	0
								82	0
								82	0
								82	0
								82	0
								82	0
								82		0
								82		0
								82		0
								82		0
								82		0
								82		0
								82		0
								81	0
								81	0
								81	0
								81	0
								81	0
								81	0
								81	0
								81	1
								81	0
								81	1
								81		0
								81		0
								81		0
								81		0
								81		0
								80	1
								80	0
								80	0
								80	0
								80	0
								80	0
								80	0
								80	0
								80	0
								80		0
								80		0
								80		0
								80		1
								80		0
								80		0
								79	0
								79	0
								79	0
								79	0
								79	0
								79	0
								79	0
								79	0
								79		0
								79		0
								79		1
								79		0
								79		0
								79		0
								79		0
								78	0
								78	1
								78	0
								78	0
								78	0
								78	0
								78	0
								78	0
								78	0
								78	1
								78	1
								78	0
								78	1
								78		1
								78		0
								78		0
								78		0
								78		0
								78		1
								78		1
								78		1
								77	1
								77	0
								77	0
								77	0
								77	0
								77		0
								77		0
								76	0
								76	0
								76	0
								76	0
								76	0
								76	1
								76	0
								76		0
								76		1
								76		0
								76		0
								76		0
								76		0
								76		0
								76		0
								76		0
								75	0
								75	0
								75	0
								75	1
								75		0
								75		0
								75		0
								75		0
								75		0
								75		0
								75		0
								74	0
								74	0
								74	1
								74	0
								74	0
								74	0
								74	0
								74		0
								74		0
								74		0
								74		0
								74		0
								74		1
								74		0
								74		0
								73	0
								73	0
								73	0
								73	0
								73		1
								73		0
								73		0
								73		0
								73		0
								73		0
								73		0
								73		0
								73		0
								73		1
								73		0
								72	0
								72	0
								72	0
								72	0
								72	0
								72	0
								72	0
								72	0
								72	1
								72		1
								72		0
								72		0
								72		0
								72		0
								72		0
								72		1
								71	0
								71	0
								71	0
								71	0
								71	0
								71	0
								71	1
								71	0
								71	0
								71	0
								71	1
								71	0
								71		0
								71		0
								71		0
								71		0
								71		0
								70	0
								70	0
								70	0
								70	0
								70	0
								70	0
								70	0
								70	1
								70	0
								70	0
								70	0
								70		0
								70		0
								70		0
								70		0
								70		1
								69	0
								69	0
								69	0
								69	0
								69	0
								69	0
								69	0
								69	0
								69	0
								69		0
								69		0
								69		0
								69		0
								69		0
								69		0
								69		1
								69		1
								69		0
								68	0
								68	0
								68	0
								68	0
								68	1
								68	0
								68	0
								68	0
								68	0
								68		0
								68		1
								68		0
								68		1
								68		1
								68		1
								68		0
								68		1
								67		0
								67		0
								67		0
								67		0
								67		0
								67		0
								66	0
								66	0
								66	0
								66	0
								66	0
								66	0
								66	1
								66	0
								66	0
								66	0
								66	1
								66	0
								66		0
								66		0
								66		0
								66		0
								66		0
								66		0
								65	0
								65	0
								65	0
								65	0
								65	0
								65	0
								65	0
								65	0
								65	0
								65		0
								65		0
								65		0
								65		0
								64	0
								64	0
								64	0
								64	0
								64	0
								64	0
								64		0
								64		0
								64		0
								64		0
								64		0
								63	0
								63	0
								63	0
								63	0
								63	1
								63	0
								63	0
								63	0
								63	0
								63	1
								63	0
								63	0
								63		0
								63		1
								63		1
								63		0
								63		1
								62	0
								62	0
								62	0
								62	0
								62	0
								62	0
								62	0
								62	0
								62		1
								62		0
								62		0
								61	0
								61	0
								61	0
								61	0
								61	0
								61	1
								61	0
								61	0
								61	0
								61	0
								61	0
								61	0
								61	0
								61		1
								61		0
								61		0
								61		1
								61		1
								61		1
								61		1
								60	0
								60	0
								60	0
								60	0
								60	0
								60	1
								60	0
								60	0
								60	0
								60	0
								60		0
								60		0
								60		1
								60		0
								60		0
								60		0
								60		0
								60		0
								59	0
								59	0
								59	0
								59	1
								59	0
								59	0
								59	0
								59	0
								59	0
								59	1
								59		0
								59		0
								59		0
								59		0
								59		0
								58	0
								58	1
								58	0
								58	1
								58	1
								58	1
								58	0
								58		0
								58		0
								58		0
								58		0
								58		1
								58		0
								58		0
								57	0
								57	0
								57	0
								57	1
								57	1
								57	0
								57	0
								57	0
								57		0
								57		0
								57		1
								57		0
								57		1
								57		0
								57		0
								57		1
								56	0
								56	0
								56	1
								56	1
								56	1
								56	0
								56	0
								56	0
								56	0
								56	0
								56		0
								56		0
								56		0
								56		0
								56		1
								56		0
								56		1
								56		1
								55	1
								55	0
								55	0
								55	0
								55	0
								55		0
								55		1
								55		0
								54	0
								54	0
								54	0
								54	0
								54	0
								54	1
								54	0
								54		1
								54		0
								54		0
								54		0
								54		0
								54		0
								54		0
								54		0
								54		0
								53	0
								53	0
								53	0
								53	0
								53	0
								53	0
								53	0
								53	1
								53	0
								53	0
								53		0
								53		0
								53		0
								53		0
								53		0
								53		0
								52	0
								52	0
								52	1
								52	0
								52	0
								52	0
								52	0
								52	1
								52		0
								52		0
								52		0
								51	0
								51	0
								51	0
								51	0
								51	0
								51	1
								51	1
								51		0
								51		0
								51		0
								51		0
								51		0
								50	1
								50	0
								50	1
								50	0
								50	0
								50	0
								50		0
								50		0
								50		0
								50		0
								50		0
								49	0
								49	0
								49	0
								49	1
								49	0
								49	0
								49		0
								49		0
								48	0
								48	0
								48	0
								48	0
								48	0
								48	0
								48		0
								48		0
								48		0
								48		0
								48		0
								48		0
								48		0
								48		1
								47	0
								47		1
								47		0
								47		0
								47		0
								46	1
								46	0
								46	0
								46	0
								46		1
								46		0
								46		1
								46		1
								45	1
								45	0
								45	0
								45	0
								45	1
								45	0
								45	0
								45		1
								45		1
								45		1
								45		0
								45		1
								45		0
								45		0
								45		0
								44	1
								44	1
								44		0
								44		0
								44		0
								44		1
								43	1
								43	1
								43	0
								43	0
								43	0
								43		1
								43		0
								43		0
								43		0
								43		0
								43		1
								43		0
								42	0
								42	0
								42	1
								42	0
								42	0
								42	0
								42	1
								42		1
								42		0
								42		1
								42		1
								42		0
								41	0
								41	1
								41	0
								41	0
								41	1
								41		1
								41		0
								41		0
								41		1
								41		0
								41		0
								40	1
								40	0
								40		1
								40		1
								40		0
								40		1
								40		0
								39	1
								39	1
								39	1
								39	0
								39	0
								39		0
								39		0
								39		0
								39		0
								39		0
								38	0
								38	0
								38		1
								38		0
								38		1
								38		1
								38		0
								38		1
								38		0
								37	0
								37	1
								37	0
								37	1
								37	0
								37		0
								37		1
								37		1
								37		1
								37		0
								37		1
								37		0
								37		0
								37		0
								36	0
								36	0
								36	0
								36	1
								36	0
								36	0
								36	0
								36		1
								36		1
								36		0
								36		0
								36		0
								36		1
								36		1
								36		0
								36		1
								36		1
								35	1
								35	0
								35		1
								35		0
								35		1
								35		1
								35		1
								34	0
								34	0
								34	0
								34	1
								34	1
								34	1
								34	1
								34	0
								34		1
								34		1
								34		1
								34		1
								33	1
								33	0
								33	0
								33		1
								33		0
								33		0
								33		0
								32	0
								32	0
								32	1
								32	1
								32	0
								32	0
								32	0
								32		1
								32		0
								32		0
								32		0
								32		1
								32		1
								31	0
								31	0
								31	0
								31	1
								31	0
								31		0
								31		0
								31		0
								31		0
								31		0
								31		1
								31		1
								31		1
								31		1
								31		0
								30	0
								30	0
								30	0
								30	1
								30	0
								30	1
								30	0
								30	1
								30		1
								30		1
								30		0
								30		0
								30		0
								30		0
								30		0
								29	1
								29	0
								29	1
								29		1
								29		1
								29		0
								28	1
								28		1
								28		1
								28		0
								28		1
								28		1
								28		1
								28		1
								27	1
								27	1
								27	0
								27	0
								27	0
								27		0
								27		1
								27		0
								27		1
								26	1
								26	1
								26	0
								26	1
								26	1
								26	1
								26		1
								26		1
								26		1
								26		0
								25	1
								25	0
								25	1
								25	0
								25		0
								25		0
								25		0
								25		1
								25		1
								25		1
								25		1
								25		0
								24	1
								24	0
								24	1
								24	0
								24	1
								24	1
								24		1
								24		1
								24		1
								24		1
								24		0
								24		1
								24		1
								24		1
								24		0
								23	1
								23	0
								23	0
								23	1
								23	1
								23	0
								23	0
								23		0
								23		1
								23		1
								23		1
								23		1
								22	1
								22		1
								22		0
								22		0
								22		1
								22		1
								21	1
								21	1
								21	1
								21	1
								21	1
								21	0
								21		1
								21		0
								21		0
								21		0
								21		1
								21		0
								21		0
								20	1
								20	1
								20	1
								20	0
								20		1
								20		0
								20		0
								20		1
								20		1
								20		1
								19	0
								19	0
								19	1
								19		0
								19		1
								19		0
								19		1
								19		1
								19		1
								19		0
								19		1
								18	0
								18	1
								18	1
								18	1
								18	1
								18	0
								18	0
								18	1
								18	0
								18	0
								18		1
								18		1
								18		1
								18		1
								18		1
								18		0
								18		0
								18		1
								17	1
								17	1
								17	1
								17	0
								17	1
								17		1
								17		1
								16	1
								16	1
								16	0
								16	1
								16	0
								16		1
								16		0
								16		1
								16		1
								15	0
								15	1
								15		1
								15		1
								15		1
								15		1
								15		1
								15		1
								15		1
								15		1
								15		0
								15		1
								14	1
								14	0
								14	0
								14		0
								14		1
								14		0
								14		1
								14		1
								14		1
								14		1
								14		1
								13	1
								13	1
								13	1
								13		1
								13		1
								13		0
								13		1
								13		1
								12	1
								12	1
								12	1
								12	1
								12	1
								12	0
								12	0
								12	1
								12	1
								12		0
								12		0
								12		1
								12		1
								12		1
								12		1
								12		1
								11	1
								11	1
								11	0
								11	1
								11		0
								11		1
								10	1
								10	0
								10	1
								10	0
								10		1
								10		1
								10		1
								10		1
								10		0
								10		1
								10		1
								10		0
								10		1
								9	1
								9	0
								9		0
								9		1
								9		0
								9		1
								9		1
								9		0
								9		1
								9		1
								9		1
								9		0
								9		0
								8	1
								8	1
								8	1
								8		0
								8		0
								8		1
								8		1
								8		1
								8		1
								8		1
								8		1
								8		1
								8		0
								7	1
								7	1
								7		1
								7		1
								7		1
								7		0
								7		0
								6	1
								6	1
								6	0
								6		1
								6		1
								6		1
								6		1
								5	0
								5	1
								5	1
								5		1
								5		1
								4	1
								4	0
								4	1
								4	1
								4	1
								4		1
								4		0
								4		0
								3	0
								3		1
								3		1
								3		0
								2		1
								2		1
								2		1
								2		0
								2		1
								1	0
								1	1
								1	0
								1		0
								1		0
								1		1
								0	1
								0	1
								0	1
								0	1
								0		1
								0		1
								0		1
								0		1
								0		1

## Sheet: Figure6
Fig.6A															Data from independently repeated experiments
AGI	MCF10A			HCC38			MDA-MB-231			BT549					Figure 6a	AGI(μΜ)	HCC38			MDA-MB-231						Figure 6b	MDA-MB-231			HCC38			BT549
0	1.15789	0.947368	0.894737	0.952756	1.05512	1	1	0.921569	1.09804	1.01364	1.04546	0.95				0	3.69	3.57	3.51	4.03	3.88	4.19					0.978654	1.01314	1.00821	0.969838	0.990719	1.04176	0.951807	1.04217	1.00602
10	1.05263	1	1.15789	0.4	0.5	0.47	0.62	0.56	0.58	0.5	0.6	0.56				10	1.77	1.61	1.43	2.83	2.51	2.6					1.07718	1.06732	1.09688	0.635731	0.589327	0.577726	0.837349	0.837349	0.927711
20	0.974737	1.10526	1.16316	0.33	0.31	0.29	0.45	0.48	0.49	0.37	0.32	0.38				20	0.66	0.75	0.7	1.12	0.9	0.83					0.766831	0.683087	0.730706	0.561485	0.426914	0.457077	0.728916	0.759036	0.728916
30	0.947368	1.15789	0.938421	0.0755906	0.072441	0.05	0.08	0.07	0.21	0.1	0.11	0.08				30	0.32	0.31	0.29	0.36	0.45	0.41					0.116585	0.083744	0.090312	0.041763	0.032483	0.062645	0.078313	0.090361	0.114458
Fig.6B
AGI	MDA-MB-231			HCC38			BT549								Figure 6c	DMSO			AGI-6780 (10μM)			AGI-6780 (20μM)				Figure 6e
0	1	1.00855	0.991453	0.958333	1.02442	1.01724	0.998684	0.976316	1.03618							1.13605	1.03401	0.836735	0.564626	0.455782	0.265306	0.047619	0.068027	0.054422			DMSO			AGI-6780 (10μM)			AGI-6780 (20μM)
10	0.769231	0.923077	0.846154	0.905172	0.941092	0.87931	0.909868	0.992763	0.929605										AGI 10 vs DMSO			AGI 20 vs DMSO				MDA-231	3.72	4.73	4.69	7.73	8.46	7.76	39.45	37.34	36.05
20	0.709402	0.726496	0.726496	0.632184	0.610632	0.614943	0.351316	0.351316	0.384868									p value	0.00982471			0.00042629									p value	0.000901498		p value	5.81682e-06
30	0.529915	0.547009	0.529915	0.494253	0.468391	0.456896	0.214474	0.204605	0.196053							DMSO			AGI-6780 (10μM)			AGI-6780 (20μM)				HCC38	9.91	10.07	9.56	14.17	12.33	14.03	33.83	30.33	31.56
40	0.350427	0.358974	0.367521	0.435345	0.428161	0.443966	0.201316	0.208553	0.207237							1.05494	1.17032	0.774721	0.280218	0.395602	0.494503	0	0	0						p value	0.00387554		p value	2.87752e-05
Fig.6C	AGI	0			10			20											AGI 10 vs DMSO			AGI 20 vs DMSO
	MDA-MB-231	0.99	1.04	0.97	0.39	0.444	0.45	0.23	0.15	0.19								p value	0.0100824			0.00104417
	HCC38	0.99	1.04	0.97	0.4	0.56	0.53	0.08	0.09	0.06
Fig.6E	AGI	0			10			30
	MDA-MB-231	6	10.8	11.3	14.7	14.5	15.2	74	92.3	92.2
	HCC38	5.3	6.7	7.5	55.9	58.1	56.6	69	76.5	76.9
Fig.6F	0	10	20	30		Fig.6G	0	10	20	30
	1.00338	1.55386	1.83348	2.3728			1.0045	0.966806	1.69335	1.23153
	0.957066	1.40288	1.78486	2.70198			1.0314	1.43678	1.26437	1.45702
	1.02825	1.66592	1.9996	2.88544			0.946863	1.21704	1.37431	1.43678
Fig.6H	0	10	20	30		Fig.6I		0			10			20			30
	1.011	0.872	0.811	0.848842			MDA-MB-231	0.963	1.059	0.978	0.86	0.889	0.919	0.671814	0.648	0.669	0.406397	0.435604	0.437957
	0.969	0.939	0.831	0.785484			HCC38	0.956	0.942	1.102	0.813	0.823	0.835	0.453346	0.535	0.516	0.271475	0.327276	0.355656
	1.02	0.867	0.791	0.854214
Fig.6J	Days			0										25mg/kg							50mg/kg
	0	60.75	58.5	73.008	81.8496	57.4087	68.1408		61.056	71.424	87.725	22.016	99.144	25.432	57.434	71.25		67.5	75.4416	97.2	51.84	73.4832	40.32	73.008	51.84
	4	74.4385	171.5	84.64	75	77.5	69.12		105.056	78.732	101.124	32	99.144	21.386	100.92	62.5		57.6	74.36	62.5	59.094	70.304	94.192	44.1	55.296
	8	156.775	84.035	81.9315	88.704	137.312	92.3355		108	71.8875	58.212	137.312	37.044	32	42.592	32		77.184	50.8475	55.296	32	55.296	71.944	65	30.324
	12	145.926	143.748	116.032	151.2	101.92	59.7375		55.296	87.808	97.556	77.44	21.4375	92.5965	79.524	45.864		83.824	49.6	25.92	66.564	74.06	31.85	50.784	48.4
	16	126.846	119.164	151.552	128.797	229.376	144.256		136.416	129.6	109.76	57.6	47.628	111.6	30.324	48.668		44	28.88	92.16	104.43	20.808	81.25	121	75.712
	20	272.651	108.732	266.616	130.696	205.654	105.338		83.1875	42.592	136.416	62.5	124.468	127.008	108	119.168		25.272	131.072	112.216	89.856	83.1875	44.528	30.324	110.864
	24	196.992	157.216	116.032	439.002	161.84	134.56		129.96	206.91	37.544	62.5	50.784	111.6	90.944	78.416		134.946	92.5	87.808	20.808	23.328	102.5	39.71	110.808
	28	111.6	123.872	502.2	131.072	282.408	212.704		62.5	127.008	65	54.144	159.528	135.168	290.304	100.92		33.6	143.748	161.84	20.808	50.784	32	134.832	110.808
	32	114.464	325.424	510.3	121.104	254.634	107.892		53.235	124.93	294.576	111.6	34.4	36.1415	97.556	161.84		36	41.6025	97.556	94.64	143.688	108	45.864	44.376
	36	100.92	409.6	123.008	363.968	172.032	346.788		111.6	148.104	90.944	131.712	233.428	133.12	70.56	81.648		12.544	92.16	159.528	73.008	146.016	19.652	48.374	94.221
	40	372.6	161.172	567.088	162.729	404.6	151.423		151.552	15.36	50.784	90	430.707	127.008	196	130.235		74.36	275.684	94.64	71.944	12.544	16.384	211.42	10.976
	44	228.267	500	554.47	161.172	194.208	290.304		135.168	186.624	157.216	13.5	143.748	62.5	171.5	437.06		4	13.5	262.4	6	312.132	75.712	65	100.92
Fig6K	Control	AGI-6780
	1.25849	1.94256
	1.01044	3.79112
	0.971279	1.1906
	1.5483	3.18799
	0.707572	0.872063
	0.498694	1.27415
		4.85117
Fig6L		DMSO								Dox(1mg/kg/week)								AKG(400mg/kg/day)								AKG+Doxrubicin
	0	103.968	107.217	111.012	83.1875	101.338	94.08		89.232	130.977	97.47	97.47	67.5	97.216		93.312	117	114.376	108	84.035	81.648		92.2625	111.6	92.2625	98.315	110.808	55.296
	2	144.869	145.8	387.2	97.47	137.216	156.816		109.8	114.376	88.4835	130.235	56.448	101.92		127.008	68.479	77.064	142.884	68.4285	110.808		46.464	121.104	192.821	127.832	100.352	97.344
	5	174.636	217.728	425.25	218.489	149.988	151.838		140.4	139.264	137.312	133.956	199.119	188.06		177.315	113.438	101.4	118.8	186.517	81.792		164.775	102.752	224.325	125.087	45.5625	88.938
	7	200.9	207.025	455.054	164.714	174.08	188.538		176.128	123.872	176.128	216.562	172.062	126.15		199.962	104.362	199.119	168.338	117.74	124.468		28.88	147.456	217.728	154.422	97.556	80.64
	10	201.81	279.864	222.376	262.132	239.704	299.671		119.164	173.95	307.062	94.221	128.774	140.4		192.821	256	112.694	123.008	164.775	57.6		178.956	163.84	133.12	76.25	143.36	126
	12	278.438	345.6	305.809	236.816	282.906	221.154		261.562	199.761	203.35	144.462	200.9	144.15		181.675	70.304	136.8	194.4	265.721	233.928		157.216	163.84	48.668	203.35	153.76	153.76
	15	324.576	281.6	327.228	311.272	287.086	509.281		213.75	205.35	203.35	208.25	194.208	235.468		109.76	256	45.496	278.4	227.85	153.6		139.15	151.2	158.76	181.675	81.12	97.556
	18	309.304	261.792	332.35	309.304	324.576	606.96		159.359	199.962	196.599	254.634	237.141	210.495		142.2	301.806	31.046	297.6	269.769	125.44		185.13	173.225	155.682	206.681	59.904	51.842

## Sheet: FigS1
FigS1B	NORMAL	NON-TNBC	TNBC	FigS1C	Deletion	Diploid	Gain	Amplification	FigS1D	Copy number	expression	FigS1E	Time (months)	low	high	FigS1F	Time (months)	low	high
	3	8	3		-2.4336	-2.7964	-1.5468	-0.0591		-0.3432	4.57147		0	0			44	1
	1	2	4		-2.3932	-2.7523	-1.4251	0.254		-0.2549	7.85435		1	0			1	1
	2	6	6		-2.39	-2.56	-1.4039	0.5007		-0.4222	2.98904		3	1			2	1
	1	6	12		-1.8918	-2.3956	-1.0987	0.5722		0.425	6.83933		3	1			5	1
	6	9	8		-1.8841	-2.3642	-1.0423	0.6853		0.0035	4.73866		4	1			78	0
	4	6	12		-1.8713	-2.3366	-0.7355	1.0249		-0.2857	6.78579		4	1			33	1
	1		6		-1.845	-2.3079	-0.675	1.2036		0.3952	5.93874		5	0			42	0
	4		12		-1.7747	-2.232	-0.5879	1.2239		-0.3891	5.51818		5	1			16	1
	1		12		-1.7166	-2.1882	-0.5805	1.2319		0.233	6.07885		8	1			78	0
	1		6		-1.7092	-2.1633	-0.5493	1.439		-0.2037	6.63924		9	1			11	0
			9		-1.6358	-2.1428	-0.4922	1.484		-0.2334	5.41702		9	0			7	0
			9		-1.6098	-2.0858	-0.4574	1.5256		-0.3443	4.32332		9	0			16	1
			12		-1.5468	-2.0851	-0.4023	1.569		-0.21	5.09243		9	1			54	0
			6		-1.5393	-2.0378	-0.3967	2.1357		0.2739	6.02577		10	1			38	1
			8		-1.5011	-1.9734	-0.3317	2.1973		0.1967	5.61538		11	1			26	1
			8		-1.4589	-1.9486	-0.2737	2.2832		-0.9113	2.50183		11	1			12	0
			12		-1.3935	-1.8883	-0.2654	2.2845		0.4276	6.14835		12	1			3	1
			4		-1.3306	-1.8813	-0.2489	2.4625		-0.3167	5.96398		12	1			85	0
			12		-1.3284	-1.8812	-0.2476	2.6359		-0.0324	7.95326		12	0			6	0
			3		-1.2778	-1.8798	-0.2304	2.7229		-0.3013	6.39767		13	1			52	1
			12		-1.2757	-1.8764	-0.2008	2.8407		0.4275	7.46282		14	1			75	0
			3		-1.274	-1.8756	-0.163	3.1553		0.3826	6.99992		14	1			59	0
			2		-1.2344	-1.8429	-0.1552	3.5935		0.4661	6.35545		14	0			9	1
			8		-1.2335	-1.8379	-0.0837	3.7051					14	0			3	1
			1		-1.2001	-1.8277	-0.0247	4.2987					15	0			17	1
			12		-1.1964	-1.8235	0.0109	4.4103					15	1			24	1
			9		-1.196	-1.8227	0.0172	4.7522					16	1			75	0
			9		-1.1931	-1.8177	0.0437	4.8766					16	1			8	1
			9		-1.1505	-1.8111	0.1097	5.3246					17	1			21	1
			12		-1.1352	-1.8033	0.1428	5.4158					18	0			20	1
			6		-1.1284	-1.8015	0.1816	6.3602					18	1			11	1
			3		-1.1023	-1.8001	0.1985						18	1			18	1
			8		-1.0929	-1.7858	0.2173						18	0			23	1
			9		-1.0796	-1.7562	0.2857						19	0			25	0
					-1.0537	-1.7561	0.353						19	1			15	0
					-1.0452	-1.7556	0.3587						19	1			9	1
					-1.01	-1.7482	0.4253						20	1			39	1
					-0.9925	-1.7467	0.4757						20	1			11	0
					-0.9915	-1.7358	0.5571						20	1			36	1
					-0.9867	-1.6945	0.566						20	1			8	1
					-0.9425	-1.6753	0.6605						21	1			15	0
					-0.9382	-1.674	0.7286						21	0			5	1
					-0.9121	-1.6617	0.7827						21	0			40	0
					-0.9073	-1.6591	0.7946						22	1			44	0
					-0.8964	-1.6579	0.801						23	0			11	1
					-0.8801	-1.6557	0.8047						23	0			15	0
					-0.8801	-1.6383	0.8051						23	0			10	1
					-0.8586	-1.6353	0.8051						24	1			4	1
					-0.8414	-1.633	0.8261						24	1			24	1
					-0.8221	-1.6159	0.8695						24	1			12	1
					-0.8189	-1.614	0.8822						24	1			55	0
					-0.8052	-1.6027	0.9305						24	0			64	0
					-0.7988	-1.5995	0.9334						24	0			3	1
					-0.7901	-1.5968	0.9763						25	1			1	0
					-0.7813	-1.5889	0.9763						25	1			0	0
					-0.7782	-1.5767	0.9842						25	1			2	0
					-0.7619	-1.5743	0.9872						26	1			36	1
					-0.7608	-1.5616	1.0029						26	1			54	0
					-0.7455	-1.5546	1.0043						26	0			39	0
					-0.7438	-1.5537	1.0085						26	1			0	1
					-0.74	-1.5516	1.0493						26	0			1	0
					-0.7388	-1.5432	1.0649						27	1			6	0
					-0.7333	-1.5351	1.0741						27	0			47	0
					-0.72	-1.5317	1.0884						27	1			3	0
					-0.7084	-1.5302	1.1083						27	1			8	1
					-0.7023	-1.5286	1.1165						28	1			24	1
					-0.6953	-1.5278	1.1225						28	1			3	1
					-0.6739	-1.5254	1.123						30	1			15	0
					-0.6725	-1.5197	1.1361						30	1			9	1
					-0.6359	-1.5174	1.1393						30	0			2	0
					-0.6334	-1.5162	1.1393						30	1			8	0
					-0.629	-1.5106	1.1662						30	1			7	0
					-0.6149	-1.5025	1.1696						30	0			9	0
					-0.5997	-1.4937	1.1865						30	1			63	0
					-0.5936	-1.481	1.2036						31	0			43	0
					-0.5816	-1.4781	1.2059						31	0			23	0
					-0.5674	-1.4769	1.2275						31	0			13	1
					-0.5638	-1.4761	1.2284						32	0			133	1
					-0.5613	-1.4736	1.2382						32	0			10	1
					-0.5613	-1.472	1.3309						32	0			34	1
					-0.5601	-1.472	1.4018						32	0			12	1
					-0.5577	-1.4654	1.4182						32	0			2	0
					-0.5315	-1.4589	1.4475						33	0			136	0
					-0.5287	-1.4589	1.4599						33	1			98	0
					-0.5168	-1.4586	1.4816						33	0			30	1
					-0.4952	-1.4586	1.494						34	0			46	0
					-0.4902	-1.4528	1.4984						34	0			181	1
					-0.487	-1.4514	1.5026						35	1			33	1
					-0.4713	-1.4483	1.5196						35	1			12	1
					-0.4701	-1.4466	1.5625						36	1			156	0
					-0.4681	-1.4449	1.5736						36	1			6	0
					-0.468	-1.4445	1.6046						36	1			119	0
					-0.4647	-1.4433	1.615						36	0			62	0
					-0.4618	-1.4425	1.6382						36	0			143	0
					-0.4613	-1.4285	1.6444						36	0			115	0
					-0.45	-1.4208	1.6787						37	0			38	0
					-0.4369	-1.4186	1.6885						37	1			51	1
					-0.4245	-1.4103	1.6934						38	1			13	1
					-0.4178	-1.4103	1.6983						38	1			14	1
					-0.4166	-1.4081	1.7393						39	0			39	1
					-0.4165	-1.4027	1.7861						39	1			15	0
					-0.4118	-1.3993	1.8074						40	1			37	0
					-0.4061	-1.3993	1.8689						40	1			12	1
					-0.4046	-1.3976	1.8737						40	1			23	0
					-0.4011	-1.3934	1.8911						40	1			1	0
					-0.3957	-1.3884	2.0017						41	1			12	1
					-0.3932	-1.3867	2.1028						42	0			0	0
					-0.389	-1.386	2.1357						42	1			42	1
					-0.3807	-1.3859	2.1764						42	1			28	0
					-0.3538	-1.3782	2.1834						44	1			36	1
					-0.3484	-1.3757	2.2283						45	0			2	1
					-0.328	-1.3736	2.2327						45	0			4	1
					-0.324	-1.3715	2.4137						45	1			57	1
					-0.3056	-1.3645	2.4452						46	1			3	1
					-0.3044	-1.3621	2.4556						46	0			155	0
					-0.2926	-1.3596	2.4625						46	0			91	0
					-0.2909	-1.3579	2.5662						47	0			126	0
					-0.2903	-1.3543	2.5949						47	1			46	0
					-0.2803	-1.3491	2.7009						47	0			36	1
					-0.2792	-1.3382	2.7805						48	0			32	1
					-0.2647	-1.3363	2.8088						48	1			42	1
					-0.2639	-1.3338	2.9203						48	1			0	1
					-0.2452	-1.3295	2.9646						48	1			90	1
					-0.2445	-1.3253	2.9685						48	1			174	0
					-0.2409	-1.3175	3.2298						48	1			183	0
					-0.2347	-1.3158	3.2593						48	0			22	0
					-0.2304	-1.3133	3.2692						49	1			42	1
					-0.2304	-1.3081	3.2692						49	0			65	1
					-0.2261	-1.308	3.4285						50	1			238	0
					-0.2219	-1.3027	4.0853						50	1			35	1
					-0.2212	-1.2889							51	0			8	1
					-0.2173	-1.2864							51	0			109	1
					-0.2082	-1.2827							51	0			49	0
					-0.1952	-1.2821							51	1			77	0
					-0.1951	-1.2761							52	0			93	1
					-0.1923	-1.2753							52	0			2	0
					-0.1908	-1.274							52	0			14	0
					-0.1864	-1.274							52	0			4	0
					-0.1662	-1.2696							53	1			19	0
					-0.1511	-1.2677							53	0			17	0
					-0.1467	-1.2649							53	0			19	0
					-0.1409	-1.2635							53	1			19	1
					-0.1306	-1.2608							54	0			17	1
					-0.1297	-1.2608							54	1			6	1
					-0.1202	-1.26							54	0			13	1
					-0.1121	-1.2583							54	0			8	1
					-0.1108	-1.2554							54	0			9	1
					-0.1093	-1.2546							54	0			18	0
					-0.1078	-1.2445							54	0			9	1
					-0.0882	-1.2332							54	1			2	1
					-0.0837	-1.2317							54	0			21	1
					-0.0785	-1.2286							54	1			22	0
					-0.0729	-1.2247							54	1			62	1
					-0.0622	-1.2224							54	0			4	1
					-0.0603	-1.2199							54	1			33	0
					-0.0516	-1.2144							55	1			8	1
					-0.046	-1.2126							55	0			13	1
					-0.0421	-1.2098							55	1			66	1
					-0.0389	-1.2093							55	0			18	1
					-0.0234	-1.2002							56	1			13	1
					-0.0215	-1.1991							56	0			16	1
					-0.0204	-1.1991							56	0			7	1
					-0.01	-1.1984							56	0			20	1
					-0.0096	-1.1964							56	0			78	1
					-0.0083	-1.1936							56	0			3	1
					-0.0011	-1.1901							57	1			136	1
					-0.0005	-1.19							57	0			25	1
					0.0011	-1.1869							57	0			7	1
					0.0157	-1.1839							57	0			28	1
					0.0177	-1.1822							58	0			26	0
					0.0255	-1.1815							58	1			34	1
					0.0262	-1.1606							58	0			136	1
					0.0286	-1.1542							58	1			31	1
					0.0312	-1.1524							59	0			32	1
					0.0326	-1.1496							59	1			10	1
					0.0336	-1.1442							59	1			52	0
					0.0568	-1.1381							59	1			121	0
					0.0598	-1.1317							60	0			7	1
					0.0599	-1.1311							60	0			8	1
					0.0614	-1.1298							60	0			40	1
					0.0724	-1.127							60	0			6	1
					0.0803	-1.1216							60	1			37	1
					0.082	-1.1135							60	0			37	1
					0.0919	-1.112							61	0			54	0
					0.0954	-1.1102							61	0			1	1
					0.1017	-1.1091							61	0			37	1
					0.1072	-1.109							61	1			1	1
					0.1141	-1.1072							61	0			40	1
					0.1266	-1.1066							62	0			16	1
					0.1267	-1.1062							62	0			20	1
					0.1328	-1.1058							62	0			19	1
					0.1503	-1.1023							62	0			39	1
					0.1503	-1.0986							62	1			2	1
					0.1646	-1.0967							62	0			124	0
					0.1676	-1.0929							62	1			18	1
					0.1679	-1.0921							62	0			15	1
					0.1714	-1.0911							63	1			28	1
					0.1952	-1.0902							63	0			9	1
					0.1978	-1.0845							63	0			42	1
					0.1985	-1.0796							63	0			57	0
					0.2033	-1.0768							63	1			7	0
					0.2155	-1.0757							63	0			1	1
					0.2165	-1.074							63	1			22	1
					0.2173	-1.0734							63	0			26	1
					0.2173	-1.0687							63	1			14	0
					0.2192	-1.0662							64	1			4	1
					0.221	-1.0652							64	0			60	0
					0.2223	-1.051							65	0			18	1
					0.2283	-1.0415							65	0			93	0
					0.2319	-1.0396							65	0			20	1
					0.2425	-1.0337							65	0			1	1
					0.2523	-1.0327							65	0			39	0
					0.2708	-1.0298							65	0			19	1
					0.2839	-1.02							65	0			49	1
					0.2963	-1.0173							66	0			30	0
					0.2971	-1.014							66	1			45	1
					0.3103	-1.0112							66	1			16	1
					0.314	-1.0112							66	0			34	1
					0.3363	-1.0083							66	0			64	0
					0.3393	-1.0073							66	0			34	1
					0.3547	-1.0042							66	0			39	1
					0.3567	-1.0034							66	0			55	0
					0.3587	-1.0024							66	1			24	0
					0.3686	-0.9984							66	1			43	1
					0.3796	-0.9955							66	0			38	0
					0.3886	-0.9924							67	1			1	1
					0.411	-0.9896							67	0			17	1
					0.4168	-0.9827							67	0			7	0
					0.4253	-0.9816							68	0			27	1
					0.4283	-0.9816							68	0			35	0
					0.4573	-0.9797							68	0			17	1
					0.4821	-0.9786							68	0			73	0
					0.5233	-0.975							68	0			68	1
					0.5492	-0.9688							68	0			6	1
					0.5863	-0.9684							68	0			29	0
					0.5907	-0.9662							69	0			48	1
					0.616	-0.9598							69	1			32	1
					0.6175	-0.9568							69	0			13	1
					0.6346	-0.9554							69	0			48	1
					0.6416	-0.9516							69	0			75	1
					0.6605	-0.9511							69	0			23	0
					0.6674	-0.9416							69	0			12	0
					0.6796	-0.9358							69	1			123	0
					0.6992	-0.9334							69	0			1	1
					0.704	-0.9324							69	0			13	1
					0.7256	-0.9314							69	1			127	0
					0.7299	-0.9304							69	0			45	0
					0.7475	-0.9294							69	0			21	0
					0.7552	-0.9275							70	0			9	1
					0.756	-0.9234							70	1			62	1
					0.7602	-0.9184							70	0			29	0
					0.7705	-0.9139							70	0			5	1
					0.7754	-0.9107							70	0			52	0
					0.7766	-0.9069							70	0			20	1
					0.7818	-0.9066							70	1			109	0
					0.7902	-0.9043							70	0			46	1
					0.7972	-0.9015							70	1			14	1
					0.7972	-0.9004							71	0			50	1
					0.8051	-0.8999							71	0			65	0
					0.8068	-0.8974							71	0			124	0
					0.8076	-0.8964							71	0			84	0
					0.8103	-0.8946							71	0			92	0
					0.8129	-0.8941							71	0			13	1
					0.8498	-0.8811							71	0			1	1
					0.8639	-0.8777							71	0			42	1
					0.9277	-0.8772							71	0			12	0
					0.938	-0.8759							71	0			26	0
					0.9664	-0.875							72	0			13	1
					1.0307	-0.8748							72	0			100	0
					1.0428	-0.8739							72	0			40	0
					1.0776	-0.8718							72	0			13	1
					1.08	-0.8713							72	0			2	0
					1.0907	-0.869							72	0			69	0
					1.0994	-0.8677							72	0			55	0
					1.123	-0.8582							72	0			2	1
					1.1375	-0.8539							72	0			2	1
					1.1426	-0.8536							72	0			109	0
					1.1967	-0.8508							72	0			41	0
					1.2036	-0.8489							72	0			4	1
					1.2418	-0.846							73	0			36	1
					1.2578	-0.8456							73	0			43	0
					1.261	-0.8435							73	0			62	0
					1.2633	-0.8414							73	0			20	1
					1.2645	-0.8403							73	0			6	1
					1.2827	-0.8394							73	0			7	1
					1.3198	-0.8382							74	0			144	0
					1.3346	-0.8343							74	0			14	1
					1.3384	-0.834							74	1			2	1
					1.3974	-0.8335							74	1			77	0
					1.4018	-0.8319							74	0			57	1
					1.4144	-0.8308							74	0			2	1
					1.4182	-0.825							74	1			13	1
					1.4639	-0.8224							74	0			76	0
					1.4806	-0.8205							74	0			100	1
					1.4907	-0.8189							74	0			1	0
					1.494	-0.8137							74	0			25	1
					1.5019	-0.8114							74	0			2	1
					1.5839	-0.8106							75	1			12		1
					1.6811	-0.8057							75	0			13		1
					1.7032	-0.8053							75	1			32		1
					1.7196	-0.8053							75	0			11		1
					1.7408	-0.8043							75	0			19		1
					1.7469	-0.804							75	0			12		1
					1.7543	-0.7989							76	1			2		1
					1.8186	-0.7981							76	0			9		0
					1.8742	-0.7971							76	0			22		1
					2.02	-0.7965							77	0			20		1
					2.2707	-0.7868							77	0			15		1
					2.2997	-0.7854							77	1			8		1
					2.3455	-0.7846							77	0			13		1
					2.3862	-0.7846							78	0			0		1
						-0.7815							78	0			11		1
						-0.7758							78	0			7		1
						-0.7739							78	0			0		1
						-0.773							78	0			28		1
						-0.7717							78	0			42		1
						-0.7695							78	0			41		1
						-0.7684							78	1			3		0
						-0.7681							78	0			48		0
						-0.7662							79	0			2		1
						-0.7661							79	0			0		0
						-0.7644							79	0			1		0
						-0.7625							80	0			1		1
						-0.7608							80	1			0		0
						-0.7585							80	0			7		1
						-0.7582							80	0			210		0
						-0.7575							80	0			172		0
						-0.7563							80	1			25		1
						-0.7537							81	0			50		1
						-0.7533							81	0			17		1
						-0.7522							81	0			93		1
						-0.7506							81	0			51		1
						-0.7502							81	0			58		1
						-0.7499							81	0			51		1
						-0.7495							81	1			39		1
						-0.748							82	0			24		1
						-0.7455							82	0			98		0
						-0.7455							82	0			8		1
						-0.7444							82	0			44		0
						-0.7409							82	0			13		1
						-0.7405							83	1			5		1
						-0.74							83	0			25		1
						-0.74							84	0			68		0
						-0.7395							84	0			12		1
						-0.7378							84	0			172		0
						-0.7367							84	0			34		1
						-0.7333							84	0			31		1
						-0.7311							84	0			16		1
						-0.7224							84	0			27		1
						-0.7223							84	0			18		1
						-0.7201							84	1			51		0
						-0.719							85	0			63		0
						-0.7166							85	0			14		0
						-0.7161							85	0			5		0
						-0.7141							85	0			6		1
						-0.712							86	0			1		1
						-0.7055							86	0			16		1
						-0.7052							86	0			1		1
						-0.7052							87	0			2		1
						-0.7021							87	0			22		1
						-0.6986							87	0			67		0
						-0.6986							87	0			16		1
						-0.6904							87	0			27		1
						-0.69							87	0			15		1
						-0.6874							87	0			4		1
						-0.6874							87	0			10		1
						-0.6859							88	0			4		1
						-0.6852							88	0			14		1
						-0.6835							89	0			16		1
						-0.6831							89	0			37		1
						-0.6819							89	0			10		1
						-0.6807							89	0			7		1
						-0.6796							89	0			1		1
						-0.6786							90	0			51		0
						-0.6784							90	0			15		1
						-0.6773							90	0			12		1
						-0.6727							90	0			28		1
						-0.6725							90	1			51		1
						-0.6716							90	1			118		1
						-0.6705							91	0			12		1
						-0.6693							91	0			10		1
						-0.6668							91	0			88		0
						-0.6664							92	0			53		1
						-0.6647							92	0			48		0
						-0.6575							92	0			22		1
						-0.6531							92	0			91		0
						-0.6522							92	0			18		0
						-0.6519							92	0			1		0
						-0.6508							92	0			6		1
						-0.6501							93	0			45		1
						-0.6491							93	0			31		1
						-0.6473							93	0			5		1
						-0.6445							93	0			5		1
						-0.6378							93	0			34		1
						-0.6365							93	0			80		1
						-0.6335							94	0			108		0
						-0.633							94	0			39		0
						-0.6322							94	0			59		0
						-0.6284							94	0			9		1
						-0.6254							94	0			32		0
						-0.6241							95	0			78		0
						-0.6231							95	0			14		1
						-0.623							95	0			69		1
						-0.6217							95	0			6		1
						-0.6216							95	0			18		1
						-0.6208							95	0			7		1
						-0.6192							95	0			14		1
						-0.615							95	1			112		1
						-0.6103							95	0			12		0
						-0.6087							95	1			10		1
						-0.608							95	0			56		1
						-0.6066							96	0			1		1
						-0.6056							96	0			2		1
						-0.6046							96	0			94		0
						-0.6027							96	0
						-0.5981							96	0
						-0.5973							96	0
						-0.5961							96	0
						-0.5897							96	0
						-0.5892							96	0
						-0.5873							96	0
						-0.5854							97	0
						-0.5854							97	0
						-0.5851							97	1
						-0.5841							97	0
						-0.584							97	0
						-0.5829							97	0
						-0.5792							97	0
						-0.5757							97	0
						-0.574							97	0
						-0.5715							98	0
						-0.5703							98	0
						-0.5674							98	0
						-0.5648							98	0
						-0.5648							98	0
						-0.5638							99	0
						-0.563							99	0
						-0.5602							99	0
						-0.5588							99	0
						-0.5531							99	0
						-0.5528							99	1
						-0.5502							99	0
						-0.5486							99	0
						-0.5469							99	1
						-0.5433							100	0
						-0.5417							100	0
						-0.5396							100	0
						-0.5389							100	0
						-0.5349							100	0
						-0.5311							100	0
						-0.5299							101	0
						-0.5246							101	0
						-0.5245							101	0
						-0.5168							101	0
						-0.5114							102	0
						-0.5102							102	0
						-0.5101							102	0
						-0.5091							103	0
						-0.5069							104	0
						-0.5065							104	0
						-0.5064							104	0
						-0.5014							104	0
						-0.5							105	1
						-0.4966							105	0
						-0.4915							106	1
						-0.4909							106	0
						-0.4902							106	0
						-0.4865							107	0
						-0.4853							108	0
						-0.4814							108	0
						-0.4785							108	1
						-0.4778							109	0
						-0.4739							110	1
						-0.4739							110	0
						-0.4738							111	0
						-0.4738							111	0
						-0.4726							112	0
						-0.4701							112	0
						-0.4659							112	0
						-0.4656							112	0
						-0.4642							112	0
						-0.4633							114	0
						-0.4613							114	0
						-0.4596							114	0
						-0.4584							114	0
						-0.4561							114	1
						-0.4559							115	0
						-0.4548							115	0
						-0.4536							117	0
						-0.4536							117	0
						-0.4522							117	0
						-0.4498							118	1
						-0.4485							119	0
						-0.4477							119	0
						-0.4473							119	0
						-0.4441							119	0
						-0.4436							119	0
						-0.4433							119	0
						-0.4403							120	1
						-0.4398							120	0
						-0.4357							120	0
						-0.4349							120	0
						-0.4321							120	0
						-0.4292							120	1
						-0.4257							120	0
						-0.4256							120	0
						-0.4244							120	0
						-0.4233							120	0
						-0.423							120	0
						-0.423							120	0
						-0.4165							120	0
						-0.4155							120	0
						-0.4152							120	0
						-0.4126							122	0
						-0.4126							122	0
						-0.4101							122	0
						-0.4062							122	0
						-0.4062							122	0
						-0.4062							122	0
						-0.3983							123	0
						-0.3958							123	1
						-0.3957							123	0
						-0.3957							123	0
						-0.3944							123	0
						-0.3934							123	0
						-0.3919							123	0
						-0.3914							123	0
						-0.3904							124	0
						-0.3893							124	0
						-0.3867							124	0
						-0.3801							124	0
						-0.3788							125	0
						-0.3783							125	0
						-0.3773							125	0
						-0.3761							125	0
						-0.3747							126	0
						-0.374							126	0
						-0.3736							126	0
						-0.3719							126	0
						-0.3709							126	0
						-0.3696							126	0
						-0.3622							126	0
						-0.3617							126	0
						-0.3607							126	0
						-0.3603							126	0
						-0.3591							127	0
						-0.3588							128	0
						-0.3582							128	0
						-0.355							128	0
						-0.3487							128	0
						-0.3482							128	0
						-0.3473							128	0
						-0.3472							128	0
						-0.3459							128	0
						-0.3459							128	0
						-0.3431							128	0
						-0.3404							129	0
						-0.3363							129	0
						-0.3335							129	0
						-0.3318							129	0
						-0.3309							129	0
						-0.33							129	1
						-0.3267							129	0
						-0.3226							129	0
						-0.3212							129	0
						-0.3199							129	0
						-0.3199							129	0
						-0.3195							129	0
						-0.3195							129	0
						-0.3189							129	0
						-0.3183							130	0
						-0.3178							131	0
						-0.314							131	0
						-0.3135							131	0
						-0.3131							131	0
						-0.3115							131	0
						-0.3109							131	0
						-0.3096							132	0
						-0.3091							132	0
						-0.3071							132	0
						-0.3069							132	0
						-0.3065							132	0
						-0.3024							133	0
						-0.2971							133	0
						-0.2945							133	0
						-0.2913							133	0
						-0.2903							134	0
						-0.2885							134	0
						-0.2876							134	0
						-0.2835							134	0
						-0.2834							135	1
						-0.2834							135	0
						-0.2809							135	0
						-0.2807							135	0
						-0.2793							135	0
						-0.2757							135	0
						-0.2723							135	0
						-0.2681							137	0
						-0.2681							137	0
						-0.2653							137	0
						-0.2643							137	0
						-0.2625							137	0
						-0.2625							138	0
						-0.2611							138	0
						-0.2572							138	0
						-0.2558							139	0
						-0.2514							140	0
						-0.25							140	0
						-0.2463							141	0
						-0.242							141	0
						-0.2389							142	0
						-0.2383							142	0
						-0.2347							143	1
						-0.2347							144	0
						-0.2333							145	0
						-0.2326							145	0
						-0.2276							146	0
						-0.2258							146	0
						-0.2243							147	0
						-0.2233							147	0
						-0.2233							147	0
						-0.2219							148	0
						-0.2205							148	0
						-0.2171							149	0
						-0.2148							149	0
						-0.2121							150	0
						-0.2109							150	0
						-0.2106							151	0
						-0.2106							151	0
						-0.208							152	0
						-0.2066							152	0
						-0.2034							153	0
						-0.203							153	0
						-0.201							153	0
						-0.1997							153	0
						-0.1994							153	0
						-0.1992							154	0
						-0.198							155	0
						-0.1966							156	0
						-0.1943							157	0
						-0.1893							159	0
						-0.1862							159	0
						-0.1852							159	0
						-0.1827							159	0
						-0.182							160	0
						-0.182							161	0
						-0.1805							161	0
						-0.1797							161	0
						-0.1762							162	0
						-0.1719							164	0
						-0.1705							164	0
						-0.1696							165	0
						-0.1645							167	0
						-0.163							168	0
						-0.1623							168	0
						-0.1593							168	0
						-0.1551							169	1
						-0.1526							170	0
						-0.1511							172	0
						-0.1486							173	1
						-0.1482							174	0
						-0.1467							174	0
						-0.1467							176	0
						-0.1452							176	0
						-0.1452							178	0
						-0.1445							179	1
						-0.1437							181	0
						-0.1416							181	0
						-0.1387							182	0
						-0.1378							183	0
						-0.137							184	0
						-0.137							185	0
						-0.1363							185	0
						-0.1306							186	0
						-0.1287							186	0
						-0.1278							187	0
						-0.1254							187	0
						-0.1246							188	0
						-0.1246							189	0
						-0.123							189	0
						-0.1214							190	0
						-0.1214							192	0
						-0.1204							194	0
						-0.1189							194	0
						-0.1184							195	0
						-0.1112							196	0
						-0.1109							197	0
						-0.1093							197	0
						-0.1048							198	1
						-0.1033							201	0
						-0.0992							202	0
						-0.0989							204	0
						-0.0973							205	1
						-0.0955							206	0
						-0.095							208	0
						-0.0928							210	0
						-0.0928							213	0
						-0.0928							230	0
						-0.0897							232	0
						-0.0867							238	0
						-0.0852							271	0
						-0.0833							0		1
						-0.0828							2		1
						-0.082							2		0
						-0.0805							3		1
						-0.0805							4		1
						-0.08							4		1
						-0.08							4		0
						-0.0797							5		1
						-0.0789							6		1
						-0.0759							6		1
						-0.0738							9		0
						-0.0729							9		0
						-0.0729							9		1
						-0.0729							9		1
						-0.0729							9		1
						-0.0729							9		0
						-0.0716							9		1
						-0.0711							10		1
						-0.0683							10		1
						-0.0683							10		1
						-0.0652							11		1
						-0.0622							11		0
						-0.0607							12		0
						-0.0571							12		1
						-0.0548							13		1
						-0.0482							13		1
						-0.0482							13		0
						-0.0466							13		0
						-0.043							14		0
						-0.0421							14		1
						-0.0392							14		1
						-0.0374							14		1
						-0.0288							14		1
						-0.0284							14		0
						-0.0281							14		1
						-0.0278							14		1
						-0.0263							15		1
						-0.0248							15		1
						-0.0247							15		1
						-0.0236							15		1
						-0.0231							16		1
						-0.0231							16		1
						-0.0231							16		1
						-0.0204							17		0
						-0.0199							17		0
						-0.017							17		1
						-0.0145							17		1
						-0.0115							17		1
						-0.0113							17		1
						-0.0102							18		1
						-0.0086							18		0
						-0.0069							18		1
						-0.0007							18		1
						0.0027							19		0
						0.0027							19		1
						0.0065							20		1
						0.0075							20		1
						0.0091							20		0
						0.0116							20		0
						0.0135							21		1
						0.0172							21		1
						0.0205							21		0
						0.0219							21		0
						0.0227							21		1
						0.0237							21		1
						0.0269							21		1
						0.0279							21		1
						0.0307							21		1
						0.0312							22		0
						0.0322							22		0
						0.0326							22		1
						0.0354							22		1
						0.0363							22		0
						0.0385							22		1
						0.0385							23		0
						0.0385							23		0
						0.0388							23		0
						0.04							23		1
						0.0402							23		1
						0.0418							24		0
						0.0418							24		0
						0.0418							24		0
						0.0444							24		0
						0.0452							25		1
						0.0452							25		0
						0.0473							25		0
						0.0478							25		0
						0.0485							25		0
						0.0519							26		1
						0.0552							26		0
						0.0557							26		1
						0.0601							27		0
						0.0647							27		1
						0.0668							27		0
						0.0694							27		1
						0.0718							27		1
						0.0722							28		1
						0.0735							28		1
						0.074							28		0
						0.0753							28		1
						0.0753							30		1
						0.0803							30		0
						0.0803							30		1
						0.084							30		0
						0.0854							30		0
						0.0869							30		0
						0.0886							30		1
						0.0886							30		0
						0.0902							31		1
						0.0919							31		1
						0.092							31		0
						0.092							31		0
						0.0923							31		0
						0.0943							32		0
						0.0956							32		1
						0.0976							32		0
						0.0989							32		1
						0.1005							33		1
						0.1005							33		1
						0.1017							33		1
						0.1022							33		0
						0.1036							33		0
						0.1036							33		0
						0.1039							33		1
						0.1063							33		1
						0.1103							33		1
						0.1108							33		1
						0.1125							34		1
						0.1125							34		1
						0.1142							34		1
						0.1159							34		1
						0.1159							34		1
						0.1171							35		1
						0.1179							35		0
						0.1181							35		1
						0.1209							35		1
						0.124							36		1
						0.1295							36		1
						0.1303							36		1
						0.1331							36		1
						0.1341							37		1
						0.1359							37		0
						0.1361							37		1
						0.1363							37		0
						0.138							37		0
						0.139							37		1
						0.1415							38		1
						0.1435							38		0
						0.1451							38		0
						0.1469							39		0
						0.1513							39		1
						0.1522							39		0
						0.1564							39		0
						0.1568							39		0
						0.1585							40		1
						0.1595							40		1
						0.1626							41		0
						0.163							41		1
						0.1661							41		0
						0.1679							42		0
						0.1679							42		1
						0.1696							42		1
						0.1696							42		0
						0.1713							42		0
						0.1713							42		1
						0.173							43		1
						0.1766							43		0
						0.1783							43		0
						0.1795							43		0
						0.1838							43		0
						0.1874							43		0
						0.1917							44		1
						0.194							44		1
						0.195							44		0
						0.196							44		0
						0.1962							44		0
						0.1967							44		1
						0.197							44		1
						0.1999							45		0
						0.2012							45		0
						0.2048							45		0
						0.215							46		1
						0.2155							46		1
						0.2192							46		0
						0.2241							46		0
						0.231							48		0
						0.2347							48		0
						0.2357							48		1
						0.2357							48		1
						0.2359							48		0
						0.2367							49		0
						0.2393							50		1
						0.2412							50		0
						0.2412							50		0
						0.2467							51		0
						0.2474							51		0
						0.2485							51		0
						0.2502							51		0
						0.2503							51		1
						0.2521							52		1
						0.2541							52		0
						0.2569							52		0
						0.2575							53		0
						0.2592							54		0
						0.2615							54		0
						0.2631							54		0
						0.2641							55		1
						0.2671							55		1
						0.2671							55		1
						0.2689							55		0
						0.269							55		1
						0.2715							55		1
						0.2747							55		0
						0.2782							56		1
						0.2791							56		0
						0.282							56		0
						0.2857							56		0
						0.2857							56		1
						0.2858							56		1
						0.2901							56		0
						0.2913							56		1
						0.2913							56		1
						0.2932							56		0
						0.2967							56		0
						0.2971							56		0
						0.299							57		1
						0.299							57		1
						0.3009							57		0
						0.3015							57		1
						0.3047							57		0
						0.3052							57		0
						0.3075							57		0
						0.3106							57		1
						0.3122							58		1
						0.3161							58		0
						0.3161							58		0
						0.3219							58		0
						0.3219							58		0
						0.3235							58		0
						0.3253							59		0
						0.3254							59		0
						0.3277							59		0
						0.3315							59		0
						0.3316							59		1
						0.3329							59		0
						0.3335							60		0
						0.3336							60		0
						0.3355							60		0
						0.3374							60		1
						0.3412							60		0
						0.3527							60		1
						0.3546							60		1
						0.3546							60		0
						0.3546							60		0
						0.3567							60		1
						0.3587							61		0
						0.3587							61		0
						0.3606							61		0
						0.3628							62		1
						0.3634							62		1
						0.3647							62		0
						0.3666							62		0
						0.3675							63		0
						0.3686							63		1
						0.3816							63		1
						0.3826							63		1
						0.3831							63		0
						0.3926							63		1
						0.3954							64		0
						0.3961							64		0
						0.3964							64		0
						0.3966							65		0
						0.3984							65		1
						0.4045							65		0
						0.4057							65		0
						0.4078							66		0
						0.4099							66		0
						0.4107							66		0
						0.4188							66		0
						0.4188							66		0
						0.4188							66		0
						0.4215							66		1
						0.4253							66		1
						0.4269							66		0
						0.429							66		0
						0.4296							66		1
						0.434							67		1
						0.4373							67		0
						0.4394							67		0
						0.4413							67		0
						0.4415							67		0
						0.4415							68		0
						0.4415							68		0
						0.4468							68		0
						0.4478							68		0
						0.4542							68		0
						0.455							68		1
						0.4564							68		1
						0.4564							68		0
						0.4565							68		0
						0.4586							68		0
						0.4588							68		0
						0.4661							69		1
						0.4671							69		0
						0.4671							69		0
						0.4693							69		0
						0.4693							69		0
						0.4696							69		0
						0.4714							69		1
						0.4735							69		0
						0.4765							69		0
						0.4766							69		1
						0.4778							69		1
						0.4939							70		0
						0.4987							70		0
						0.5007							70		1
						0.5094							71		0
						0.5139							71		0
						0.5201							71		0
						0.5243							71		0
						0.5248							71		0
						0.5286							72		0
						0.5308							72		1
						0.5308							72		0
						0.5324							72		0
						0.533							72		0
						0.5355							73		0
						0.5374							73		0
						0.5426							73		0
						0.5446							73		0
						0.5477							73		0
						0.5482							73		0
						0.5505							74		0
						0.5505							74		0
						0.5505							74		0
						0.5571							74		1
						0.5571							74		0
						0.5571							75		0
						0.5593							75		0
						0.5595							75		0
						0.5615							75		0
						0.5617							75		0
						0.5623							75		0
						0.5627							75		1
						0.5635							76		0
						0.5658							76		0
						0.566							76		0
						0.566							76		0
						0.5686							76		0
						0.5704							76		0
						0.5704							76		0
						0.5707							76		0
						0.5768							76		0
						0.5773							76		0
						0.5783							78		0
						0.5795							78		0
						0.5818							78		0
						0.5818							78		0
						0.5821							78		0
						0.5863							78		0
						0.5929							79		0
						0.5951							79		0
						0.5962							79		0
						0.6045							79		1
						0.6045							80		0
						0.6047							80		1
						0.6091							80		0
						0.6091							81		0
						0.6095							81		1
						0.6101							81		0
						0.6103							81		0
						0.6123							81		0
						0.616							81		0
						0.6206							81		0
						0.6212							81		1
						0.6229							81		1
						0.6252							81		0
						0.6252							82		0
						0.6322							82		0
						0.6322							82		0
						0.6342							82		0
						0.6379							82		0
						0.6397							83		0
						0.6439							83		0
						0.6444							84		0
						0.6445							84		0
						0.6463							84		0
						0.6463							84		0
						0.6494							84		0
						0.651							84		0
						0.6517							84		0
						0.652							84		1
						0.6534							84		1
						0.6544							84		0
						0.6561							85		0
						0.6605							85		0
						0.6653							85		0
						0.6668							85		0
						0.6699							85		1
						0.6723							85		0
						0.6771							85		0
						0.6796							86		0
						0.6838							86		0
						0.693							86		0
						0.6948							86		0
						0.6971							86		0
						0.7055							86		1
						0.7065							87		0
						0.7065							87		0
						0.7068							87		0
						0.709							87		0
						0.7113							88		0
						0.7158							88		0
						0.7211							88		0
						0.7232							88		0
						0.7236							88		1
						0.7273							88		0
						0.7336							88		0
						0.7357							89		0
						0.7386							89		0
						0.741							89		1
						0.7431							89		0
						0.7432							90		0
						0.7475							90		0
						0.7486							90		0
						0.7513							90		0
						0.7611							90		1
						0.7656							90		0
						0.7677							91		0
						0.7689							91		0
						0.7714							91		0
						0.7746							91		0
						0.7768							91		0
						0.7817							91		0
						0.7817							91		0
						0.7839							91		0
						0.7841							92		0
						0.7844							92		0
						0.7946							92		0
						0.795							92		0
						0.7998							92		0
						0.8093							93		0
						0.812							93		0
						0.8129							93		0
						0.8139							94		0
						0.8206							94		0
						0.8225							94		0
						0.8247							94		0
						0.8314							94		0
						0.8325							95		0
						0.8337							95		1
						0.8346							95		0
						0.8366							96		0
						0.8375							96		0
						0.8395							96		0
						0.8421							96		0
						0.8421							96		0
						0.8476							96		0
						0.8476							96		0
						0.8479							97		0
						0.8534							97		0
						0.8557							97		0
						0.8645							97		0
						0.8667							97		1
						0.8667							97		1
						0.8678							97		0
						0.8695							97		0
						0.8744							98		0
						0.8751							98		0
						0.8805							98		0
						0.8859							98		0
						0.8859							98		0
						0.8911							98		0
						0.8966							98		1
						0.9012							99		0
						0.905							99		0
						0.9078							99		0
						0.91							99		0
						0.9136							99		0
						0.9192							99		0
						0.9244							99		1
						0.9247							100		0
						0.9247							100		0
						0.9334							100		0
						0.9391							100		0
						0.9391							101		0
						0.9412							102		0
						0.9417							103		0
						0.9472							103		0
						0.9539							104		0
						0.9541							106		0
						0.9589							106		0
						0.9617							106		0
						0.9638							106		0
						0.966							108		0
						0.9722							108		0
						0.9734							108		1
						0.9826							108		0
						0.9861							108		0
						0.994							108		0
						0.9969							109		0
						0.9978							109		0
						1.0041							109		0
						1.009							109		0
						1.0222							110		0
						1.0245							110		1
						1.0279							110		0
						1.0335							110		0
						1.0366							110		0
						1.038							112		0
						1.0418							112		0
						1.0449							112		0
						1.0525							113		0
						1.0584							114		0
						1.0618							114		1
						1.0618							115		0
						1.0712							116		0
						1.0722							116		0
						1.0744							116		0
						1.0776							117		0
						1.0776							117		0
						1.0842							117		0
						1.09							117		0
						1.091							118		1
						1.1041							118		1
						1.1062							118		0
						1.1069							118		0
						1.1074							118		0
						1.11							119		0
						1.1165							119		0
						1.1166							120		0
						1.1188							120		0
						1.1199							120		0
						1.1199							120		0
						1.1203							120		0
						1.1262							121		1
						1.1312							121		0
						1.1324							121		0
						1.1327							121		0
						1.1361							122		0
						1.1415							122		0
						1.1415							122		0
						1.1557							122		0
						1.1592							123		0
						1.1592							123		0
						1.1598							123		0
						1.1669							123		0
						1.1696							124		0
						1.1696							124		0
						1.1729							124		0
						1.1765							125		1
						1.1832							125		0
						1.1883							126		0
						1.2031							126		0
						1.2031							126		0
						1.2033							126		0
						1.2057							126		0
						1.209							126		0
						1.2122							126		0
						1.2124							127		0
						1.2187							127		0
						1.2249							128		0
						1.2275							128		0
						1.2284							128		0
						1.2307							129		0
						1.2391							129		0
						1.2428							129		0
						1.2438							129		0
						1.2513							129		0
						1.2663							129		0
						1.2702							129		0
						1.2827							129		0
						1.2885							130		0
						1.2899							130		0
						1.2899							131		0
						1.2944							132		0
						1.2954							132		0
						1.2968							132		0
						1.3009							132		0
						1.3161							132		0
						1.3198							132		0
						1.3346							132		0
						1.3384							132		0
						1.3384							132		0
						1.3461							132		0
						1.3461							132		0
						1.354							132		0
						1.3592							133		0
						1.3616							133		0
						1.3619							133		0
						1.3659							133		0
						1.3779							133		0
						1.3826							134		0
						1.3857							134		0
						1.3934							134		0
						1.3934							134		0
						1.3964							135		0
						1.402							135		0
						1.4103							135		1
						1.4104							135		0
						1.418							135		0
						1.4182							135		0
						1.4247							135		0
						1.4253							136		1
						1.4307							136		1
						1.4431							136		0
						1.4431							137		0
						1.4578							137		0
						1.4611							137		0
						1.4639							137		0
						1.4639							137		0
						1.4766							138		0
						1.4895							138		0
						1.4975							138		1
						1.4984							138		0
						1.5073							138		0
						1.5112							138		0
						1.5154							138		0
						1.5169							138		0
						1.5281							139		0
						1.5338							139		0
						1.536							139		0
						1.5463							139		0
						1.5553							140		0
						1.562							140		0
						1.5642							140		0
						1.5662							141		0
						1.5673							141		0
						1.5674							141		0
						1.5799							141		0
						1.5844							143		1
						1.6016							143		0
						1.6107							144		0
						1.611							144		0
						1.6295							145		0
						1.6496							145		0
						1.6642							145		0
						1.6642							146		0
						1.6642							146		0
						1.6737							146		0
						1.686							146		0
						1.7019							146		0
						1.7136							147		0
						1.7235							147		0
						1.7286							148		0
						1.7335							149		0
						1.7463							149		0
						1.7594							149		0
						1.7673							150		0
						1.7892							150		0
						1.7913							150		0
						1.7954							150		0
						1.7968							151		1
						1.8022							151		0
						1.8074							152		0
						1.8135							152		0
						1.8239							152		0
						1.8347							153		0
						1.8349							153		0
						1.8571							153		0
						1.861							154		0
						1.863							155		0
						1.8742							157		0
						1.8828							157		0
						1.8964							158		0
						1.8995							158		0
						1.902							159		0
						1.9246							160		0
						1.9246							163		0
						1.9335							165		0
						1.9404							165		0
						1.9421							165		0
						1.9421							167		0
						1.9483							169		0
						1.949							169		0
						1.9602							171		0
						1.9682							172		0
						1.9759							175		1
						1.9896							176		0
						2.0017							177		0
						2.0056							181		0
						2.0077							184		0
						2.0162							186		0
						2.0434							186		0
						2.0635							186		0
						2.0644							186		0
						2.0684							186		0
						2.0695							189		0
						2.0818							191		1
						2.0829							191		0
						2.0829							195		0
						2.0865							197		1
						2.1086							201		0
						2.1143							205		0
						2.1424							205		0
						2.1431							206		0
						2.149							207		0
						2.1534							216		0
						2.1906							228		0
						2.1917							286		0
						2.2044							299		0
						2.2257
						2.2403
						2.2403
						2.2622
						2.2695
						2.2695
						2.2773
						2.2845
						2.3072
						2.3391
						2.3611
						2.3946
						2.4278
						2.4625
						2.4715
						2.4722
						2.4722
						2.5262
						2.5312
						2.5749
						2.684
						2.7805
						2.7895
						2.7921
						3.0097
						3.0239
						3.4483
						3.4915
						4.4453

## Sheet: FigS2A-E
FigS2A								FigS2B	BT549	sh-IDH2-NC			sh-IDH2-#1			sh-IDH2-#2
									1	44	52	49	46	56	55	55	45	48
									2	66	68	59	52	55	59	43	42	38
									3	100	98	92	67	69	60	36	39	40
									4	134	144	123	70	79	72	50	42	39
									HCC38	sh-IDH2-NC			sh-IDH2-#1			sh-IDH2-#2
									1	1.08511	0.957447	0.957447	1	1	1.01724	0.962963	1.11111	0.962963
									2	1.82979	1.59574	1.64894	1	0.982759	1.05172	0.925926	0.62963	0.777778
									3	2.39362	2.28192	2.31383	0.87931	0.646552	0.672414	0.944444	0.611111	0.222222
									4	3.03192	3	3.56383	0.706897	0.534483	0.724138	0.888889	0.518518	1.33333
								FigS2C
									BT549	sh-IDH2-NC			sh-IDH2-#1			sh-IDH2-#2
Note: the above two blots were run on separate gels, and the BT549									1	1.08696	1	0.956522	1.13044	1.21739	1.04348	0.95	1.05	1
samples were loaded at different locations on the two gels,									2	2.73913	2.26087	2.73913	1.34783	1.17391	1.3913	0.652174	0.434783	0.73913
									3	3.04348	3.08696	2.65217	1.47826	1.82609	2.30435	1.3913	1.43478	1.69565
									4	5.30435	6.08696	4.69565	2	3.3913	2.95652	2.17391	2.34783	2.26087
FigS2D						FigS2E
						MCF7	sh-IDH2-NC			sh-IDH2-#1			sh-IDH2-#2			HCC38	sh-IDH2-NC			sh-IDH2-#1			sh-IDH2-#2
						1	11.1	9.6	10.5	10	11.5	10.4	9.7	11.2	9.9	1	1.08511	0.957447	0.957447	1	1	1.01724	0.962963	1.11111	0.962963
						2	22.7	19.95	22.05	15.4	14.25	12.5	9.75	9.2	10.4	2	1.82979	1.59574	1.64894	1	0.982759	1.05172	0.925926	0.62963	0.777778
						3	31.25	33.15	32.05	12.3	10.55	14.35	9.4	8.5	9	3	2.39362	2.28192	2.31383	0.87931	0.646552	0.672414	0.944444	0.611111	0.222222
						4	48.3	48.1	50.7	23.4	22.5	22.15	17.95	18.55	17.55	4	3.03192	3	3.56383	0.706897	0.534483	0.724138	0.888889	0.518518	1.33333
						BT474	sh-IDH2-NC			sh-IDH2-#1			sh-IDH2-#2
						1	10.2	9.5	9.8	10	11.3	10.6	9.6	11.5	10.3
						2	23.4	20.6	22.8	22	25.8	20.6	12.4	11.6	14.6
						3	54	52	58.5	22.3	20.1	22.8	7.3	7.8	7.1
						4	88	71.5	77.5	35.2	38.5	31.5	15	14	12.5

## Sheet: FigS2F-K
FigS2F						FigS2G	HCC38	EV			IDH2
							1	6	5.9	6	4.7	4.9	4.7
							2	8.6	10.8	11.1	19.5	18.6	19.1
							3	16.4	15.3	18	24	21.8	22.5
							4	24.3	22.6	21.2	30.3	31.8	30.8
							MD231	EV			IDH2
							1	14.45	14.6	15	16	16.4	14.3
							2	18.25	18.5	19.1	24.7	25.3	24.85
							3	33.75	32.55	34.4	41.6	38.4	40.35
							4	46.08	41.04	42.48	72.72	59.76	56.88
FigS2H
	sh-IDH2-NC			sh-IDH2-#1			sh-IDH2-#2
IDH1	1.13291	0.731274	1.13582	1.0926	0.576058	0.40132	8.05868	6.68923	6.1093
IDH3A	1.04201	0.983973	0.974022	1.11478	1.12393	1.16348	3.06314	2.63053	2.47809
IDH3B	0.999402	1.28811	0.712487	0.85945	0.821838	0.801053	2.13758	2.01084	1.9841
IDH3G	0.899062	1.20072	0.900216	0.886406	0.90657	0.94354	2.07589	2.11645	2.14512
FigS2I						FigS2J	HCC38	sh-IDH2-NC			sh-IDH2-#2			sh-IDH2-#2+Res
							1	26.9	29	28.8	23.7	23.9	24.9	28.7	33	29.1
							2	58.7	60.6	66.8	25	25.4	25.7	61.7	61.1	56.3
							3	83	85.1	54.2	35	32.4	32	68.2	62.6	68.4
							4	110	104	117	22.8	21.2	24.1	70.8	76.6	88.9
							MD231	sh-IDH2-NC			sh-IDH2-#2			sh-IDH2-#2+Res
								32	29.7	31.55	35.1	35.55	34.5	35.05	35.65	34.05
								45.2	51.5	50.2	14.3	13.4	12.7	37.5	33.6	32.2
								61.1	62.7	60.5	14.6	12.3	12.8	45.4	40.5	39.7
FigS2K								116.7	107.7	108.6	25.8	18.3	21.9	74.1	76.8	87.3
FigS2L										FigS2M
	sh-IDH2-NC			sh-IDH2-#1			sh-IDH2-#1+rescue
1	10.4	12.5	11.7	10.9	10.7	13.1	10.9	12.3	11.2
2	14.3	13.5	14.9	10.1	11.9	11.9	15.1	14	13
3	34.5	31.3	29.5	16.2	14.2	18	28.4	21.3	25.4
4	44	46.2	46.5	15.3	17.8	17.4	28.8	30.7	33

[truncated: 12 more sheets: FigS3, FigS4, FigS5, FigS6, FigS7, FigS8, FigS9, FigS10, FigS11, FigS12, p values for Figures 1-6, p values for Suppl Figs S1-S13]
